# Supplementary material for: Dimethano­lbis[N′-(3-pyridylmethyl­ene)benzohydrazide]sodium(I) iodide
Source: Acta Crystallogr Sect E Struct Rep Online. 2008 Dec 10;65(Pt 1):m38. doi: 10.1107/S1600536808040750 (PMC2967884; doi:10.1107/S1600536808040750)
Supplement: Supplementary file 1 [file e-65-00m38-sup1.cif]

##############################################################################
###                                                                        ###
###        Electronic paper (Acta Crystallographica Section E)             ###
###                                                                        ###
##############################################################################
#                                                                            #
# This CIF contains the data in a paper accepted for publication in Acta     #
# Crystallographica Section E. It conforms to the requirements of Notes      #
# for Authors for Section E, and has been peer reviewed under the auspices   #
# of the IUCr Commission on Journals.                                        #
#                                                                            #
# Full details of the Crystallographic Information File format               #
# are given in the paper "The Crystallographic Information File (CIF):       #
# a New Standard Archive File for Crystallography" by S. R. Hall, F. H.      #
# Allen and I. D. Brown [Acta Cryst. (1991), A47, 655-685].                  #
#                                                                            #
# The current version of the core CIF dictionary is obtainable from          #
# ftp://ftp.iucr.org/pub/cif_core.dic. The current version number is 2.4.    #
#                                                                            #
# Software is freely available for graphical display of the structure(s) in  #
# this CIF.  For information consult the CIF home page http://www.iucr.org/  #
# cif/home.html                                                              #
#                                                                            #
# This file may be used for bona fide research purposes within the           #
# scientific community so long as proper attribution is given to the journal # 
# article from which it was obtained.                                        #
#                                                                            #
##############################################################################
                                             
data_I
_audit_creation_method     SHELXL-97
_chemical_name_systematic
;
Dimethanolbis[<i>N</i>'-(3-pyridylmethylene)benzohydrazide]sodium(I) iodide
;
_chemical_name_common     ?
_chemical_formula_moiety     'C28 H30 N6 Na O4 +, I -'
_chemical_formula_sum     'C28 H30 I N6 Na O4'
_chemical_formula_iupac     '[Na (C13 H11 N3 O1)2 (C1 H4 O1)2] I'
_chemical_formula_weight     664.47
_chemical_melting_point     ?
_symmetry_cell_setting     monoclinic
_symmetry_space_group_name_H-M     'P 21/n'
_symmetry_space_group_name_Hall     '-P 2yn'
loop_
    _symmetry_equiv_pos_as_xyz
    'x, y, z'
    '-x+1/2, y+1/2, -z+1/2'
    '-x, -y, -z'
    'x-1/2, -y-1/2, z-1/2'
_cell_length_a     8.6078(15)
_cell_length_b     13.1842(16)
_cell_length_c     13.2508(17)
_cell_angle_alpha     90.00
_cell_angle_beta     101.6540(10)
_cell_angle_gamma     90.00
_cell_volume     1472.8(4)
_cell_formula_units_Z     2
_cell_measurement_reflns_used     3137
_cell_measurement_theta_min     2.22
_cell_measurement_theta_max     27.18
_cell_measurement_temperature     298(2)
_exptl_crystal_description     block
_exptl_crystal_colour     colourless
_exptl_crystal_size_max     0.54
_exptl_crystal_size_mid     0.43
_exptl_crystal_size_min     0.40
_exptl_crystal_density_diffrn     1.494
_exptl_crystal_density_meas     ?
_exptl_crystal_density_method     'not measured'
_exptl_crystal_F_000     672.0
_exptl_absorpt_coefficient_mu     1.145
_exptl_absorpt_correction_type     multi-scan
_exptl_absorpt_process_details     '(SADABS; Sheldrick, 1996)'
_exptl_absorpt_correction_T_min     0.5768
_exptl_absorpt_correction_T_max     0.6573
_exptl_special_details
;
;
_diffrn_ambient_temperature     298(2)
_diffrn_radiation_type     MoK\a
_diffrn_radiation_wavelength     0.71073
_diffrn_radiation_source     'fine-focus sealed tube'
_diffrn_radiation_monochromator     graphite
_diffrn_measurement_device_type     'Bruker SMART CCD area detector'
_diffrn_measurement_method     'phi and omega scans'
_diffrn_detector_area_resol_mean     ?
_diffrn_reflns_number     7140
_diffrn_reflns_av_R_equivalents     0.0777
_diffrn_reflns_av_sigmaI/netI     0.0722
_diffrn_reflns_theta_min     2.20
_diffrn_reflns_theta_max     25.00
_diffrn_reflns_theta_full     25.00
_diffrn_measured_fraction_theta_max     0.997
_diffrn_measured_fraction_theta_full     0.997
_diffrn_reflns_limit_h_min     -10
_diffrn_reflns_limit_h_max     9
_diffrn_reflns_limit_k_min     -15
_diffrn_reflns_limit_k_max     12
_diffrn_reflns_limit_l_min     -15
_diffrn_reflns_limit_l_max     15
_diffrn_standards_number     ?
_diffrn_standards_interval_count     ?
_diffrn_standards_interval_time     ?
_diffrn_standards_decay_%     ?
_refine_special_details
;
Refinement of <i>F</i>^2^ against ALL reflections. The weighted <i>R</i>-factor
<i>wR</i> and goodness of fit <i>S</i> are based on <i>F</i>^2^, conventional
<i>R</i>-factors <i>R</i> are based on <i>F</i>, with <i>F</i> set to zero for
negative <i>F</i>^2^. The threshold expression of <i>F</i>^2^ >
\s(<i>F</i>^2^) is used only for calculating <i>R</i>-factors(gt) <i>etc</i>.
and is not relevant to the choice of reflections for refinement.
<i>R</i>-factors based on <i>F</i>^2^ are statistically about twice as large
as those based on <i>F</i>, and <i>R</i>- factors based on ALL data will be
even larger.
;
_reflns_number_total     2586
_reflns_number_gt     1919
_reflns_threshold_expression     >2sigma(I)
_refine_ls_structure_factor_coef     Fsqd
_refine_ls_matrix_type     full
_refine_ls_R_factor_all     0.0529
_refine_ls_R_factor_gt     0.0370
_refine_ls_wR_factor_gt     0.0920
_refine_ls_wR_factor_ref     0.1036
_refine_ls_goodness_of_fit_ref     1.047
_refine_ls_restrained_S_all     1.047
_refine_ls_number_reflns     2586
_refine_ls_number_parameters     185
_refine_ls_number_restraints     0
_refine_ls_hydrogen_treatment     constr
_refine_ls_weighting_scheme     calc
_refine_ls_weighting_details
         'calc w=1/[\s^2^(Fo^2^)+(0.0280P)^2^+0.7317P] where P=(Fo^2^+2Fc^2^)/3'
_atom_sites_solution_hydrogens     geom
_atom_sites_solution_primary     direct
_atom_sites_solution_secondary     difmap
_refine_ls_shift/su_max     0.000
_refine_ls_shift/su_mean     0.000
_refine_diff_density_max     0.685
_refine_diff_density_min     -0.866
_refine_ls_extinction_method     SHELXL
_refine_ls_extinction_coef     0.0258(18)
_refine_ls_extinction_expression
                                  'Fc^*^=kFc[1+0.001xFc^2^\l^3^/sin(2\q)]^-1/4^'
loop_
    _atom_type_symbol
    _atom_type_description
    _atom_type_scat_dispersion_real
    _atom_type_scat_dispersion_imag
    _atom_type_scat_source
    'C' 'C' 0.0033 0.0016
                         'International Tables Vol C Tables 4.2.6.8 and 6.1.1.4'
    'H' 'H' 0.0000 0.0000
                         'International Tables Vol C Tables 4.2.6.8 and 6.1.1.4'
    'N' 'N' 0.0061 0.0033
                         'International Tables Vol C Tables 4.2.6.8 and 6.1.1.4'
    'O' 'O' 0.0106 0.0060
                         'International Tables Vol C Tables 4.2.6.8 and 6.1.1.4'
    'I' 'I' -0.4742 1.8119
                         'International Tables Vol C Tables 4.2.6.8 and 6.1.1.4'
    'Na' 'Na' 0.0362 0.0249
                         'International Tables Vol C Tables 4.2.6.8 and 6.1.1.4'
_computing_data_collection     'SMART (Siemens, 1996)'
_computing_cell_refinement     'SAINT (Siemens, 1996)'
_computing_data_reduction     'SAINT (Siemens, 1996)'
_computing_structure_solution     'SHELXS97 (Sheldrick, 2008)'
_computing_structure_refinement     'SHELXL97 (Sheldrick, 2008)'
_computing_molecular_graphics     'SHELXTL  (Sheldrick, 2008)'
_computing_publication_material     'SHELXTL  (Sheldrick, 2008'
loop_
    _atom_site_type_symbol
    _atom_site_label
    _atom_site_fract_x
    _atom_site_fract_y
    _atom_site_fract_z
    _atom_site_U_iso_or_equiv
    _atom_site_adp_type
    _atom_site_calc_flag
    _atom_site_refinement_flags
    _atom_site_occupancy
    _atom_site_disorder_assembly
    _atom_site_disorder_group
    Na Na1 0.5000 0.5000 0.0000 0.0383(5) Uani d S 1 . .
    I I1 0.0000 0.5000 0.5000 0.0439(2) Uani d S 1 . .
    N N1 0.6395(4) 0.2735(2) 0.0500(2) 0.0384(8) Uani d . 1 . .
    H H1 0.6445 0.2085 0.0462 0.046 Uiso calc R 1 . .
    N N2 0.5180(3) 0.3195(2) 0.0883(2) 0.0347(7) Uani d . 1 . .
    N N3 0.0867(4) 0.2404(3) 0.2536(3) 0.0470(9) Uani d . 1 . .
    O O1 0.7451(3) 0.42504(19) 0.0231(2) 0.0480(7) Uani d . 1 . .
    O O2 0.4427(3) 0.4186(2) -0.16052(19) 0.0492(7) Uani d . 1 . .
    H H2 0.4879 0.3694 -0.1793 0.074 Uiso d R 1 . .
    C C1 0.7503(4) 0.3326(3) 0.0187(3) 0.0336(8) Uani d . 1 . .
    C C2 0.8797(4) 0.2795(3) -0.0193(3) 0.0319(8) Uani d . 1 . .
    C C3 0.8939(5) 0.1758(3) -0.0264(3) 0.0455(10) Uani d . 1 . .
    H H3 0.8179 0.1337 -0.0075 0.055 Uiso calc R 1 . .
    C C4 1.0197(6) 0.1342(3) -0.0613(3) 0.0564(12) Uani d . 1 . .
    H H4 1.0281 0.0641 -0.0654 0.068 Uiso calc R 1 . .
    C C5 1.1334(5) 0.1946(4) -0.0902(3) 0.0526(11) Uani d . 1 . .
    H H5 1.2187 0.1658 -0.1131 0.063 Uiso calc R 1 . .
    C C6 1.1193(5) 0.2980(3) -0.0848(3) 0.0498(11) Uani d . 1 . .
    H H6 1.1948 0.3398 -0.1048 0.060 Uiso calc R 1 . .
    C C7 0.9930(4) 0.3401(3) -0.0497(3) 0.0424(9) Uani d . 1 . .
    H H7 0.9842 0.4103 -0.0465 0.051 Uiso calc R 1 . .
    C C8 0.4330(5) 0.2585(3) 0.1286(3) 0.0382(9) Uani d . 1 . .
    H H8 0.4564 0.1895 0.1299 0.046 Uiso calc R 1 . .
    C C9 0.2103(5) 0.2198(3) 0.2102(3) 0.0434(10) Uani d . 1 . .
    H H9 0.2379 0.1522 0.2045 0.052 Uiso calc R 1 . .
    C C10 0.3003(4) 0.2933(3) 0.1730(3) 0.0329(8) Uani d . 1 . .
    C C11 0.2568(5) 0.3933(3) 0.1804(3) 0.0439(10) Uani d . 1 . .
    H H11 0.3129 0.4450 0.1561 0.053 Uiso calc R 1 . .
    C C12 0.1293(5) 0.4150(3) 0.2242(3) 0.0487(10) Uani d . 1 . .
    H H12 0.0978 0.4819 0.2299 0.058 Uiso calc R 1 . .
    C C13 0.0492(5) 0.3378(3) 0.2592(3) 0.0471(10) Uani d . 1 . .
    H H13 -0.0368 0.3542 0.2887 0.057 Uiso calc R 1 . .
    C C14 0.3307(7) 0.4569(4) -0.2446(3) 0.0740(15) Uani d . 1 . .
    H H14A 0.2857 0.5185 -0.2245 0.111 Uiso calc R 1 . .
    H H14B 0.2481 0.4078 -0.2655 0.111 Uiso calc R 1 . .
    H H14C 0.3821 0.4705 -0.3011 0.111 Uiso calc R 1 . .
loop_
    _atom_site_aniso_label
    _atom_site_aniso_U_11
    _atom_site_aniso_U_22
    _atom_site_aniso_U_33
    _atom_site_aniso_U_12
    _atom_site_aniso_U_13
    _atom_site_aniso_U_23
    Na1 0.0414(12) 0.0344(12) 0.0424(11) 0.0097(9) 0.0161(9) -0.0003(9)
    I1 0.0536(3) 0.0320(3) 0.0480(3) 0.00088(16) 0.01502(17) -0.00036(16)
    N1 0.0429(19) 0.0277(16) 0.0514(19) 0.0058(14) 0.0258(16) -0.0028(14)
    N2 0.0336(17) 0.0352(17) 0.0395(17) 0.0050(14) 0.0178(14) -0.0020(13)
    N3 0.046(2) 0.054(2) 0.047(2) -0.0037(17) 0.0229(17) 0.0043(16)
    O1 0.0430(16) 0.0313(15) 0.0748(19) 0.0031(12) 0.0237(14) -0.0019(13)
    O2 0.0611(19) 0.0450(17) 0.0432(15) 0.0100(14) 0.0145(14) -0.0067(13)
    C1 0.033(2) 0.033(2) 0.0365(19) 0.0057(17) 0.0096(16) 0.0026(16)
    C2 0.034(2) 0.033(2) 0.0294(18) 0.0052(17) 0.0082(15) -0.0014(15)
    C3 0.057(3) 0.035(2) 0.052(2) 0.0053(19) 0.028(2) 0.0038(18)
    C4 0.067(3) 0.044(3) 0.067(3) 0.018(2) 0.035(2) 0.002(2)
    C5 0.044(3) 0.069(3) 0.050(3) 0.013(2) 0.024(2) -0.006(2)
    C6 0.041(2) 0.064(3) 0.048(2) -0.006(2) 0.020(2) -0.003(2)
    C7 0.042(2) 0.040(2) 0.047(2) -0.0017(19) 0.0153(18) 0.000(2)
    C8 0.044(2) 0.032(2) 0.042(2) 0.0015(17) 0.0164(19) 0.0000(16)
    C9 0.053(3) 0.037(2) 0.044(2) -0.004(2) 0.0186(19) 0.0010(19)
    C10 0.031(2) 0.039(2) 0.0303(18) -0.0002(17) 0.0116(15) 0.0001(16)
    C11 0.054(3) 0.037(2) 0.048(2) -0.0022(19) 0.027(2) -0.0001(18)
    C12 0.056(3) 0.039(2) 0.058(3) 0.004(2) 0.030(2) -0.005(2)
    C13 0.041(2) 0.063(3) 0.042(2) 0.001(2) 0.0216(18) -0.003(2)
    C14 0.095(4) 0.076(3) 0.049(3) 0.012(3) 0.009(3) 0.007(3)
_geom_special_details
;
All e.s.d.'s (except the e.s.d. in the dihedral angle between two l.s. planes)
are estimated using the full covariance matrix. The cell e.s.d.'s are taken
into account individually in the estimation of e.s.d.'s in distances, angles
and torsion angles; correlations between e.s.d.'s in cell parameters are only
used when they are defined by crystal symmetry. An approximate (isotropic)
treatment of cell e.s.d.'s is used for estimating e.s.d.'s involving l.s.
planes.
;
loop_
    _geom_bond_atom_site_label_1
    _geom_bond_atom_site_label_2
    _geom_bond_site_symmetry_2
    _geom_bond_distance
    _geom_bond_publ_flag
    Na1 O1 . 2.294(3) y
    Na1 O1 3_665 2.294(3) ?
    Na1 O2 3_665 2.344(2) ?
    Na1 O2 . 2.344(2) y
    Na1 N2 . 2.642(3) y
    Na1 N2 3_665 2.642(3) ?
    Na1 C1 3_665 3.059(4) ?
    N1 C1 . 1.360(4) ?
    N1 N2 . 1.390(4) ?
    N1 H1 . 0.8600 ?
    N2 C8 . 1.276(5) ?
    N3 C13 . 1.330(5) ?
    N3 C9 . 1.335(5) ?
    O1 C1 . 1.222(4) ?
    O2 C14 . 1.412(5) ?
    O2 H2 . 0.8200 ?
    C1 C2 . 1.487(5) ?
    C2 C3 . 1.377(5) ?
    C2 C7 . 1.382(5) ?
    C3 C4 . 1.375(6) ?
    C3 H3 . 0.9300 ?
    C4 C5 . 1.375(6) ?
    C4 H4 . 0.9300 ?
    C5 C6 . 1.371(6) ?
    C5 H5 . 0.9300 ?
    C6 C7 . 1.382(5) ?
    C6 H6 . 0.9300 ?
    C7 H7 . 0.9300 ?
    C8 C10 . 1.461(5) ?
    C8 H8 . 0.9300 ?
    C9 C10 . 1.391(5) ?
    C9 H9 . 0.9300 ?
    C10 C11 . 1.379(5) ?
    C11 C12 . 1.371(5) ?
    C11 H11 . 0.9300 ?
    C12 C13 . 1.362(6) ?
    C12 H12 . 0.9300 ?
    C13 H13 . 0.9300 ?
    C14 H14A . 0.9600 ?
    C14 H14B . 0.9600 ?
    C14 H14C . 0.9600 ?
loop_
    _geom_angle_atom_site_label_1
    _geom_angle_atom_site_label_2
    _geom_angle_atom_site_label_3
    _geom_angle_site_symmetry_1
    _geom_angle_site_symmetry_3
    _geom_angle
    _geom_angle_publ_flag
    O1 Na1 O1 . 3_665 180.0 ?
    O1 Na1 O2 . 3_665 93.26(10) ?
    O1 Na1 O2 3_665 3_665 86.74(10) ?
    O1 Na1 O2 . . 86.74(10) y
    O1 Na1 O2 3_665 . 93.26(10) ?
    O2 Na1 O2 3_665 . 180.0 ?
    O1 Na1 N2 . . 65.34(9) y
    O1 Na1 N2 3_665 . 114.66(9) ?
    O2 Na1 N2 3_665 . 91.60(9) ?
    O2 Na1 N2 . . 88.40(9) y
    O1 Na1 N2 . 3_665 114.66(9) ?
    O1 Na1 N2 3_665 3_665 65.34(9) ?
    O2 Na1 N2 3_665 3_665 88.40(9) ?
    O2 Na1 N2 . 3_665 91.60(9) ?
    N2 Na1 N2 . 3_665 180.00(6) ?
    O1 Na1 C1 . 3_665 159.30(9) ?
    O1 Na1 C1 3_665 3_665 20.70(9) ?
    O2 Na1 C1 3_665 3_665 76.04(9) ?
    O2 Na1 C1 . 3_665 103.96(9) ?
    N2 Na1 C1 . 3_665 131.53(9) ?
    N2 Na1 C1 3_665 3_665 48.47(9) ?
    C1 N1 N2 . . 119.1(3) ?
    C1 N1 H1 . . 120.4 ?
    N2 N1 H1 . . 120.4 ?
    C8 N2 N1 . . 114.5(3) ?
    C8 N2 Na1 . . 140.1(3) ?
    N1 N2 Na1 . . 102.3(2) ?
    C13 N3 C9 . . 116.3(3) ?
    C1 O1 Na1 . . 117.7(2) ?
    C14 O2 Na1 . . 122.5(3) ?
    C14 O2 H2 . . 109.5 ?
    Na1 O2 H2 . . 127.7 ?
    O1 C1 N1 . . 121.5(3) ?
    O1 C1 C2 . . 121.5(3) ?
    N1 C1 C2 . . 117.0(3) ?
    C3 C2 C7 . . 118.4(3) ?
    C3 C2 C1 . . 125.0(3) ?
    C7 C2 C1 . . 116.6(3) ?
    C4 C3 C2 . . 120.4(4) ?
    C4 C3 H3 . . 119.8 ?
    C2 C3 H3 . . 119.8 ?
    C3 C4 C5 . . 121.1(4) ?
    C3 C4 H4 . . 119.5 ?
    C5 C4 H4 . . 119.5 ?
    C6 C5 C4 . . 119.0(4) ?
    C6 C5 H5 . . 120.5 ?
    C4 C5 H5 . . 120.5 ?
    C5 C6 C7 . . 120.0(4) ?
    C5 C6 H6 . . 120.0 ?
    C7 C6 H6 . . 120.0 ?
    C2 C7 C6 . . 121.0(4) ?
    C2 C7 H7 . . 119.5 ?
    C6 C7 H7 . . 119.5 ?
    N2 C8 C10 . . 122.1(3) ?
    N2 C8 H8 . . 118.9 ?
    C10 C8 H8 . . 118.9 ?
    N3 C9 C10 . . 124.1(4) ?
    N3 C9 H9 . . 118.0 ?
    C10 C9 H9 . . 118.0 ?
    C11 C10 C9 . . 117.5(3) ?
    C11 C10 C8 . . 125.1(3) ?
    C9 C10 C8 . . 117.4(3) ?
    C12 C11 C10 . . 118.8(4) ?
    C12 C11 H11 . . 120.6 ?
    C10 C11 H11 . . 120.6 ?
    C13 C12 C11 . . 119.4(4) ?
    C13 C12 H12 . . 120.3 ?
    C11 C12 H12 . . 120.3 ?
    N3 C13 C12 . . 123.9(4) ?
    N3 C13 H13 . . 118.0 ?
    C12 C13 H13 . . 118.0 ?
    O2 C14 H14A . . 109.5 ?
    O2 C14 H14B . . 109.5 ?
    H14A C14 H14B . . 109.5 ?
    O2 C14 H14C . . 109.5 ?
    H14A C14 H14C . . 109.5 ?
    H14B C14 H14C . . 109.5 ?
loop_
    _geom_torsion_atom_site_label_1
    _geom_torsion_atom_site_label_2
    _geom_torsion_atom_site_label_3
    _geom_torsion_atom_site_label_4
    _geom_torsion_site_symmetry_1
    _geom_torsion_site_symmetry_2
    _geom_torsion_site_symmetry_3
    _geom_torsion_site_symmetry_4
    _geom_torsion
    _geom_torsion_publ_flag
    C1 N1 N2 C8 . . . . -170.8(3) ?
    C1 N1 N2 Na1 . . . . 25.1(3) ?
    O1 Na1 N2 C8 . . . . 175.8(4) ?
    O1 Na1 N2 C8 3_665 . . . -4.2(4) ?
    O2 Na1 N2 C8 3_665 . . . 82.9(4) ?
    O2 Na1 N2 C8 . . . . -97.1(4) ?
    C1 Na1 N2 C8 3_665 . . . 10.2(4) ?
    O1 Na1 N2 N1 . . . . -27.19(19) ?
    O1 Na1 N2 N1 3_665 . . . 152.81(19) ?
    O2 Na1 N2 N1 3_665 . . . -120.0(2) ?
    O2 Na1 N2 N1 . . . . 60.0(2) ?
    C1 Na1 N2 N1 3_665 . . . 167.28(18) ?
    O2 Na1 O1 C1 3_665 . . . 122.2(3) ?
    O2 Na1 O1 C1 . . . . -57.8(3) ?
    N2 Na1 O1 C1 . . . . 31.9(3) ?
    N2 Na1 O1 C1 3_665 . . . -148.1(3) ?
    C1 Na1 O1 C1 3_665 . . . 180.0 ?
    O1 Na1 O2 C14 . . . . -153.5(3) ?
    O1 Na1 O2 C14 3_665 . . . 26.5(3) ?
    N2 Na1 O2 C14 . . . . 141.2(3) ?
    N2 Na1 O2 C14 3_665 . . . -38.8(3) ?
    C1 Na1 O2 C14 3_665 . . . 8.6(4) ?
    Na1 O1 C1 N1 . . . . -32.3(4) ?
    Na1 O1 C1 C2 . . . . 148.9(3) ?
    N2 N1 C1 O1 . . . . -0.3(5) ?
    N2 N1 C1 C2 . . . . 178.6(3) ?
    O1 C1 C2 C3 . . . . 179.9(4) ?
    N1 C1 C2 C3 . . . . 1.0(5) ?
    O1 C1 C2 C7 . . . . -0.2(5) ?
    N1 C1 C2 C7 . . . . -179.1(3) ?
    C7 C2 C3 C4 . . . . 1.1(6) ?
    C1 C2 C3 C4 . . . . -179.0(4) ?
    C2 C3 C4 C5 . . . . -0.3(6) ?
    C3 C4 C5 C6 . . . . -0.6(7) ?
    C4 C5 C6 C7 . . . . 0.6(6) ?
    C3 C2 C7 C6 . . . . -1.1(6) ?
    C1 C2 C7 C6 . . . . 179.1(4) ?
    C5 C6 C7 C2 . . . . 0.2(6) ?
    N1 N2 C8 C10 . . . . 179.9(3) ?
    Na1 N2 C8 C10 . . . . -24.9(6) ?
    C13 N3 C9 C10 . . . . 0.9(6) ?
    N3 C9 C10 C11 . . . . -1.0(6) ?
    N3 C9 C10 C8 . . . . 179.3(4) ?
    N2 C8 C10 C11 . . . . -2.9(6) ?
    N2 C8 C10 C9 . . . . 176.7(4) ?
    C9 C10 C11 C12 . . . . 0.5(5) ?
    C8 C10 C11 C12 . . . . -179.9(4) ?
    C10 C11 C12 C13 . . . . 0.0(6) ?
    C9 N3 C13 C12 . . . . -0.3(6) ?
    C11 C12 C13 N3 . . . . -0.1(7) ?
loop_
    _geom_hbond_atom_site_label_D
    _geom_hbond_atom_site_label_H
    _geom_hbond_atom_site_label_A
    _geom_hbond_site_symmetry_A
    _geom_hbond_distance_DH
    _geom_hbond_distance_HA
    _geom_hbond_distance_DA
    _geom_hbond_angle_DHA
    _geom_hbond_publ_flag
    N1 H1 I1 2_545 0.86 3.03 3.816(3) 153 yes
    O2 H2 N3 6_665 0.82 1.98 2.792(5) 171 yes
data_global
_journal_date_recd_electronic     2008-11-14
_journal_date_accepted     2008-12-03
_journal_name_full     'Acta Crystallographica, Section E'
_journal_year     2009
_journal_volume     65
_journal_issue      1
_journal_page_first     m38
_journal_page_last     m38
_journal_paper_category     QM
_journal_coeditor_code     AT2678
_publ_contact_author_name     'Prof. Handong Yin'
_publ_contact_author_address
;
  College of Chemistry and Chemical Engineering
  Liaocheng University
  Shandong 252059
  People's Republic of China
;
_publ_contact_author_email     handongyin@163.com
_publ_contact_author_fax     '86 635 8239121'
_publ_contact_author_phone     '86 635 8239121'
_publ_section_title
;
Dimethanolbis[<i>N</i>'-(3-pyridylmethylene)benzohydrazide]sodium(I) iodide
;
loop_
    _publ_author_name
    _publ_author_address
    'Lian-Sheng Cui'
;
 College of Chemistry and Chemical Engineering
 Liaocheng University
 Shandong 252059
 People's Republic of China
;
    'Han-Dong Yin'
;
 College of Chemistry and Chemical Engineering
 Liaocheng University
 Shandong 252059
 People's Republic of China
;
    'Ming-Lei Yang'
;
 College of Chemistry and Chemical Engineering
 Liaocheng University
 Shandong 252059
 People's Republic of China
;
    'Da-Qi Wang'
;
 College of Chemistry and Chemical Engineering
 Liaocheng University
 Shandong 252059
 People's Republic of China
;
