# Supplementary material for: Dimethano­lbis[N′-(3-pyridylmethyl­ene)benzohydrazide]sodium(I) iodide
Source: Acta Crystallogr Sect E Struct Rep Online. 2008 Dec 10;65(Pt 1):m38. doi: 10.1107/S1600536808040750 (PMC2967884; doi:10.1107/S1600536808040750)
Supplement: Supplementary file 2 [file e-65-00m38-Isup2.hkl]

# 
# h,k,l, Fc-squared, Fo-squared, sigma(Fo-squared) and status flag 
# 
data_I
_shelx_title ' 080118f in P2(1)/n' 
_shelx_refln_list_code          4 
_shelx_F_calc_maximum      175.05 
_exptl_crystal_F_000       668.00 
_reflns_d_resolution_high  0.8408 
 
loop_ 
 _symmetry_equiv_pos_as_xyz 
 'x, y, z' 
 '-x+1/2, y+1/2, -z+1/2' 
 '-x, -y, -z' 
 'x-1/2, -y-1/2, z-1/2' 
 
_cell_length_a     8.6078 
_cell_length_b    13.1842 
_cell_length_c    13.2508 
_cell_angle_alpha  90.000 
_cell_angle_beta  101.654 
_cell_angle_gamma  90.000 
 
_shelx_F_squared_multiplier     1.000 
 
loop_ 
 _refln_index_h 
 _refln_index_k 
 _refln_index_l 
 _refln_F_squared_calc 
 _refln_F_squared_meas 
 _refln_F_squared_sigma 
 _refln_observed_status 
   2   0   0    13421.29    12914.60    934.05 o 
   4   0   0     7992.43     8756.51    637.25 o 
   6   0   0     1023.25      954.93     80.54 o 
   1   1   0     1564.82     1439.49     52.83 o 
   2   1   0     1494.53     1412.24    143.18 o 
   3   1   0     4481.18     4378.86    226.53 o 
   4   1   0        6.70        7.86      5.19 o 
   5   1   0      685.99      730.84     43.74 o 
   6   1   0       69.80       46.80     18.92 o 
   7   1   0      912.02     1031.17     89.33 o 
   8   1   0       49.48       20.36      9.88 o 
   9   1   0      175.35       55.92     11.92 o 
  10   1   0       37.46       24.11      9.94 o 
   0   2   0     1097.25      988.84     99.40 o 
   1   2   0      190.18      179.10      8.65 o 
   2   2   0     5337.16     5055.53    164.03 o 
   3   2   0     1368.81     1419.90     76.14 o 
   4   2   0    10010.87    11771.08    604.12 o 
   5   2   0       99.23       92.17     12.75 o 
   6   2   0     2198.71     2160.74    134.74 o 
   7   2   0       14.32        8.22      9.72 o 
   8   2   0      427.72      478.78     51.88 o 
   9   2   0       95.87       88.21     28.45 o 
   1   3   0     7294.54     7302.58    304.77 o 
   2   3   0     1153.95     1060.76     35.83 o 
   3   3   0     2057.25     2040.56     76.13 o 
   4   3   0        4.47       -4.34      4.16 o 
   5   3   0     1956.97     2070.12     91.27 o 
   6   3   0        2.32       -1.43      7.03 o 
   7   3   0      455.85      485.76     34.80 o 
   8   3   0        6.13       -1.51     11.12 o 
   9   3   0      245.23      239.41     40.46 o 
   0   4   0    10108.55     9916.12    691.36 o 
   1   4   0     1259.98     1255.23     47.37 o 
   2   4   0     5878.49     5467.21    198.30 o 
   3   4   0      380.69      368.99     14.26 o 
   4   4   0      236.91      174.08      8.70 o 
   5   4   0       11.70        7.81      6.74 o 
   6   4   0     1800.42     2003.87    111.17 o 
   7   4   0       16.33       13.63     15.75 o 
   8   4   0      287.89      334.73     32.15 o 
   9   4   0      100.09       91.46     18.31 o 
   1   5   0     2753.15     2838.12    147.47 o 
   2   5   0        3.65        2.35      2.88 o 
   3   5   0     5874.19     5831.69    309.20 o 
   4   5   0      227.92      235.11     12.62 o 
   5   5   0      714.85      775.58     61.99 o 
   6   5   0      264.20      307.99     31.95 o 
   7   5   0      318.15      289.86     27.63 o 
   8   5   0       65.99       59.78     17.24 o 
   9   5   0       95.51       91.96     20.44 o 
   0   6   0     3685.87     3433.83    179.00 o 
   1   6   0      322.77      338.08     22.98 o 
   2   6   0     9864.41    10158.48    649.83 o 
   3   6   0       35.54       28.53      5.09 o 
   4   6   0     5422.54     5591.31    237.13 o 
   5   6   0        0.15       -0.55      7.40 o 
   6   6   0     2844.90     2892.89    303.52 o 
   7   6   0       90.98       78.46     24.18 o 
   8   6   0      694.70      831.89    150.69 o 
   9   6   0       43.67       41.22     18.36 o 
   1   7   0     5068.49     5051.76    262.29 o 
   2   7   0       47.02       47.92      6.14 o 
   3   7   0     1600.57     1592.44     78.85 o 
   4   7   0      158.90      194.40     16.61 o 
   5   7   0     1986.27     2197.41     98.73 o 
   6   7   0       54.99       63.21     16.95 o 
   7   7   0       59.55       92.50     19.24 o 
   8   7   0       13.50        8.72     15.77 o 
   0   8   0     1372.66     1437.92     79.30 o 
   1   8   0       40.49       37.44      6.49 o 
   2   8   0     5055.50     5132.37    265.36 o 
   3   8   0       25.92       19.43      8.17 o 
   4   8   0     1746.92     1865.89     90.55 o 
   5   8   0      212.91      203.59     19.56 o 
   6   8   0      913.95     1046.70     71.45 o 
   7   8   0        7.53      -13.19     20.15 o 
   8   8   0      129.08      202.29     29.02 o 
   1   9   0     1241.61     1206.24     48.29 o 
   2   9   0       11.30       13.25      7.69 o 
   3   9   0     1169.94     1123.24    138.68 o 
   4   9   0       43.89       47.07     11.35 o 
   5   9   0      209.42      233.43     33.58 o 
   6   9   0       39.93       30.22     12.03 o 
   7   9   0      433.91      436.90     38.14 o 
   8   9   0       13.10        3.12     17.07 o 
   0  10   0     3090.54     3287.68    179.54 o 
   1  10   0        5.57        1.17      7.56 o 
   2  10   0     1229.10     1209.59     58.02 o 
   3  10   0      719.21      683.16     96.76 o 
   4  10   0     1026.34     1055.99    145.19 o 
   5  10   0      197.94      199.31     29.86 o 
   6  10   0      707.74      691.31     76.76 o 
   7  10   0        0.38       -5.22     14.60 o 
   1  11   0     1203.03     1225.26     59.13 o 
   2  11   0        0.07        2.07      9.22 o 
   3  11   0      394.99      363.66     34.63 o 
   4  11   0        4.10      -11.92      8.72 o 
   5  11   0      538.97      530.11     97.41 o 
   6  11   0       15.80       -2.44     11.77 o 
   7  11   0      158.90      164.20     77.60 o 
   0  12   0     3206.89     3167.34    243.53 o 
   1  12   0      310.94      290.10     61.28 o 
   2  12   0     2202.52     2118.90     97.38 o 
   3  12   0        2.45      -14.78      9.85 o 
   4  12   0     1367.34     1284.91    145.43 o 
   5  12   0        0.52      -17.27     11.51 o 
   6  12   0       95.59       84.25     31.83 o 
   1  13   0      708.92      840.08     55.37 o 
   2  13   0        3.86       -4.01     12.92 o 
   3  13   0      550.22      557.97     62.59 o 
   4  13   0        8.42        9.89     12.68 o 
   5  13   0      431.77      410.98     58.77 o 
   0  14   0     1109.49     1151.59    102.23 o 
   1  14   0       56.54       28.08     16.30 o 
   2  14   0      460.66      537.79     44.16 o 
   3  14   0       60.38       42.69     17.57 o 
   4  14   0      443.12      500.83     77.29 o 
   1  15   0      387.98      416.90     37.64 o 
   2  15   0        6.93        0.05     14.73 o 
  -7   0   1      849.77      666.20     57.71 o 
  -5   0   1     3647.76     3972.54    294.65 o 
  -3   0   1    11779.57    12281.78    889.08 o 
  -1   0   1     2193.86     2171.11    159.38 o 
   1   0   1    15203.63    14437.45   1043.88 o 
   3   0   1     9000.29     9318.15    676.16 o 
   5   0   1     7061.23     7770.72    568.93 o 
   7   0   1      309.86      247.83     32.18 o 
 -10   1   1      134.69       33.48     11.22 o 
  -9   1   1       26.43        7.31      7.63 o 
  -8   1   1       14.84       -1.73      7.94 o 
  -7   1   1      459.39      349.83     35.70 o 
  -6   1   1     1631.15     1618.09     89.96 o 
  -5   1   1      157.66      156.07     21.33 o 
  -4   1   1       31.53        7.18      6.38 o 
  -3   1   1        5.87        5.60      4.12 o 
  -2   1   1     2300.68     2361.24    100.91 o 
  -1   1   1      389.43      365.75     17.17 o 
   0   1   1      187.24      204.80     12.75 o 
   1   1   1      549.39      564.90     19.15 o 
   2   1   1    18358.06    17384.38    886.98 o 
   3   1   1      156.03      139.03     15.18 o 
   4   1   1     1305.07     1301.57    133.83 o 
   5   1   1       65.83       50.96     10.90 o 
   6   1   1     1625.02     1816.03    150.38 o 
   7   1   1        0.33      -14.95      9.97 o 
   8   1   1      263.99      142.76     83.69 o 
   9   1   1      157.18      145.05     33.05 o 
 -10   2   1       11.27        7.12      9.17 o 
  -9   2   1      229.41       73.68     14.98 o 
  -8   2   1       58.94       53.26     18.52 o 
  -7   2   1     2035.66     2070.02    114.45 o 
  -6   2   1       65.02       70.04     13.23 o 
  -5   2   1     5037.01     5177.38    531.57 o 
  -4   2   1      172.59      197.07     22.46 o 
  -3   2   1     7174.73     6765.58    325.62 o 
  -2   2   1       71.14       74.08      8.42 o 
  -1   2   1    29132.31    29383.76   1492.80 o 
   0   2   1     1677.42     1647.42     74.99 o 
   1   2   1     5591.18     5087.98    213.65 o 
   2   2   1       39.20       38.00      4.20 o 
   3   2   1     3885.90     3583.89    131.62 o 
   4   2   1        4.06        2.07      6.00 o 
   5   2   1      646.87      571.23     35.79 o 
   6   2   1       59.05       44.63     18.18 o 
   7   2   1      857.57      843.36     76.81 o 
   8   2   1        8.10       23.24     12.20 o 
   9   2   1     1083.34     1006.76    151.44 o 
  -9   3   1       50.29       38.78     17.23 o 
  -8   3   1     1246.12     1502.20    126.53 o 
  -7   3   1        2.80       -6.20     10.22 o 
  -6   3   1     1292.57     1408.55    101.60 o 
  -5   3   1       48.36       33.63     15.43 o 
  -4   3   1     7975.71     7855.88    329.63 o 
  -3   3   1     2049.01     2480.88     91.90 o 
  -2   3   1     3012.31     3156.13    115.13 o 
  -1   3   1     2793.44     2813.94    244.59 o 
   0   3   1    12138.86    10591.83    540.17 o 
   1   3   1     1366.99     1335.66     78.83 o 
   2   3   1     6049.24     5404.97    175.53 o 
   3   3   1      387.39      359.16     16.55 o 
   4   3   1     1767.57     1789.86     85.79 o 
   5   3   1      263.52      281.13     14.52 o 
   6   3   1      971.90      937.72     45.45 o 
   7   3   1       65.98       74.10     16.46 o 
   8   3   1      240.02      286.91     38.82 o 
   9   3   1        0.10      -18.10     12.07 o 
  -9   4   1      693.36      616.10     79.36 o 
  -8   4   1      139.07      140.03     21.00 o 
  -7   4   1     1203.13     1290.05    102.75 o 
  -6   4   1       43.94       43.42      9.85 o 
  -5   4   1     2479.02     2908.44    159.46 o 
  -4   4   1      105.14      108.99      6.80 o 
  -3   4   1     5097.24     4964.97    504.70 o 
  -2   4   1      217.21      210.05     17.59 o 
   0   4   1      904.25      912.23     37.75 o 
   1   4   1    16034.39    14339.95   1031.96 o 
   2   4   1     1267.56     1286.73     48.88 o 
   3   4   1     9736.64     9763.61    315.31 o 
   4   4   1      389.71      420.16     16.69 o 
   5   4   1     5041.57     5295.35    196.33 o 
   6   4   1       26.45       23.28     11.36 o 
   7   4   1     1281.48     1377.00     80.85 o 
   8   4   1       26.81        5.44     13.48 o 
   9   4   1       61.99       71.36     18.56 o 
  -9   5   1       47.01       61.63     17.81 o 
  -8   5   1       27.04       34.63     16.15 o 
  -7   5   1       16.56       17.25     12.22 o 
  -6   5   1      362.27      359.78     65.44 o 
  -5   5   1      107.63      112.66     10.10 o 
  -4   5   1     2055.39     2117.84     80.21 o 
  -3   5   1      304.46      292.05     21.83 o 
  -2   5   1     3426.47     3632.47    259.99 o 
  -1   5   1      758.01      758.42     30.17 o 
   0   5   1     2516.84     2389.84     96.04 o 
   1   5   1      254.08      246.94     11.59 o 
   2   5   1      263.86      188.23     12.03 o 
   3   5   1        4.65        5.42      2.79 o 
   4   5   1     1951.29     1954.56     65.94 o 
   5   5   1      172.18      206.58     24.24 o 
   6   5   1       94.11      102.02     17.82 o 
   7   5   1       42.76       35.78     15.45 o 
   8   5   1      281.43      316.80     30.98 o 
   9   5   1        4.66       -3.14     15.06 o 
  -9   6   1      226.67      277.81     31.07 o 
  -8   6   1       26.13       30.51     16.16 o 
  -7   6   1      626.80      626.09     44.31 o 
  -6   6   1       36.06       21.78      9.95 o 
  -5   6   1     2602.16     2845.93    124.94 o 
  -4   6   1       66.97      104.81     10.64 o 
  -3   6   1     5814.55     5471.10    229.14 o 
  -2   6   1       23.05       35.11      7.45 o 
  -1   6   1     5188.91     5099.41    185.92 o 
   0   6   1      251.54      244.54     12.29 o 
   1   6   1     1312.24     1161.16     45.00 o 
   2   6   1       28.98       24.61      8.66 o 
   3   6   1     4920.64     5152.50    379.77 o 
   4   6   1       24.35       20.59     10.12 o 
   5   6   1     3092.22     3234.89    271.04 o 
   6   6   1       17.53       18.08     12.37 o 
   7   6   1     1306.43     1402.80    172.47 o 
   8   6   1        0.84       -8.33     13.97 o 
   9   6   1      194.62      250.66     32.25 o 
  -9   7   1       18.10       13.74     38.97 o 
  -8   7   1      576.89      612.21     78.39 o 
  -7   7   1        6.14       -0.74     13.89 o 
  -6   7   1       83.04       89.56     13.97 o 
  -5   7   1      436.87      464.93     57.31 o 
  -4   7   1     1213.02     1202.10     56.83 o 
  -3   7   1        0.26       -1.21      4.56 o 
  -2   7   1     1859.94     1783.65     94.07 o 
  -1   7   1       63.77       71.50      8.04 o 
   0   7   1     9431.44    11016.07    398.53 o 
   1   7   1      304.37      351.44     25.02 o 
   2   7   1     1677.38     1680.40     64.87 o 
   3   7   1        0.00       -6.60      5.75 o 
   4   7   1      582.16      620.29     59.59 o 
   5   7   1      180.81      207.49     33.03 o 
   6   7   1      732.47      726.78    110.51 o 
   7   7   1        0.69       -3.79     17.87 o 
   8   7   1      149.01      198.20     27.84 o 
  -8   8   1        0.59      -15.68     14.46 o 
  -7   8   1      806.98      940.17    150.06 o 
  -6   8   1       54.24       58.27     13.36 o 
  -5   8   1      209.13      210.13     19.77 o 
  -4   8   1        0.02       -4.81      7.35 o 
  -3   8   1      970.03      952.59    114.03 o 
  -2   8   1      125.30      144.37     11.26 o 
  -1   8   1     3025.70     2782.35    104.38 o 
   0   8   1        5.35        4.04      4.54 o 
   1   8   1     6223.89     6782.87    327.82 o 
   2   8   1      499.04      500.26     35.25 o 
   3   8   1     2367.26     2261.00    257.51 o 
   4   8   1       45.27       32.60      9.56 o 
   5   8   1      909.73      897.58     63.87 o 
   6   8   1       19.39       11.52     10.20 o 
   7   8   1      438.02      573.55    109.72 o 
   8   8   1       51.12       60.67     19.98 o 
  -8   9   1      153.04      204.14     35.86 o 
  -7   9   1        0.38       -9.11     11.58 o 
  -6   9   1     1217.56     1201.63     82.54 o 
  -5   9   1      118.83      116.84     17.33 o 
  -4   9   1     3708.68     3888.13    186.65 o 
  -3   9   1        0.03        4.37      7.73 o 
  -2   9   1     2532.38     2508.23    110.89 o 
  -1   9   1       10.66        6.41      5.84 o 
   0   9   1     1434.44     1425.44     64.66 o 
   1   9   1        3.85        1.98      7.03 o 
   2   9   1      727.96      610.90     33.97 o 
   3   9   1      131.04      106.02     15.23 o 
   4   9   1     3121.54     2978.26    227.13 o 
   5   9   1      220.38      218.09     20.12 o 
   6   9   1      108.46      127.11     25.29 o 
   7   9   1        0.44      -15.68     14.17 o 
   8   9   1      196.56      284.19     80.74 o 
  -7  10   1      433.14      467.84     67.19 o 
  -6  10   1        8.62       -1.82     11.74 o 
  -5  10   1     2310.17     2185.75    124.02 o 
  -4  10   1       41.45       38.05     12.56 o 
  -3  10   1     4902.81     4632.36    271.23 o 
  -2  10   1       81.43       84.49     13.65 o 
  -1  10   1     2157.83     2385.68    148.18 o 
   0  10   1       48.04       41.41     10.04 o 
   1  10   1     3423.92     3519.30    239.20 o 
   2  10   1        2.16       -8.87      8.00 o 
   3  10   1     1203.69     1130.96     63.12 o 
   4  10   1        0.01       -1.19      9.28 o 
   5  10   1     1502.96     1348.56    143.43 o 
   6  10   1        6.15       -4.12     14.59 o 
   7  10   1      354.20      468.49     84.12 o 
  -7  11   1       40.84       32.33     15.32 o 
  -6  11   1      170.35      206.63     22.96 o 
  -5  11   1       25.53       22.21     12.03 o 
  -4  11   1       13.08       -8.97     10.56 o 
  -3  11   1      212.41      240.07     21.69 o 
  -2  11   1      419.19      370.75     44.58 o 
  -1  11   1      538.61      508.22     37.16 o 
   0  11   1      941.64      963.96     59.46 o 
   1  11   1       44.80       21.89      9.32 o 
   2  11   1     1366.01     1295.98     62.44 o 
   3  11   1       61.73       43.52     11.89 o 
   4  11   1       58.30       65.35     13.75 o 
   5  11   1       36.04       20.57     16.35 o 
   6  11   1      378.05      442.50     95.68 o 
  -6  12   1       20.68       22.81     14.71 o 
  -5  12   1      774.65      850.41     65.04 o 
  -4  12   1        5.69       -4.51     11.36 o 
  -3  12   1      666.31      680.73     77.07 o 
  -2  12   1       52.46       51.94     29.43 o 
  -1  12   1     2069.40     2050.67    115.84 o 
   0  12   1       71.94       79.47     17.62 o 
   1  12   1     2007.70     2211.44    132.44 o 
   2  12   1        0.91        7.99      9.88 o 
   3  12   1     2088.69     2006.10    247.31 o 
   4  12   1      103.95      111.60     26.46 o 
   5  12   1      307.10      331.95     27.81 o 
   6  12   1        6.56        0.03     16.25 o 
  -5  13   1        0.40        2.95     12.74 o 
  -4  13   1      351.87      300.24     34.26 o 
  -3  13   1       33.54       15.52     15.88 o 
  -2  13   1      546.61      614.77     44.96 o 
  -1  13   1       27.69       35.67     15.04 o 
   0  13   1       77.91      104.21     20.34 o 
   1  13   1        0.22        2.34     13.03 o 
   2  13   1      729.10      774.85     89.01 o 
   3  13   1        0.00       -3.81     10.99 o 
   4  13   1      423.33      401.03     39.91 o 
   5  13   1       24.46       25.77     16.68 o 
  -4  14   1        0.92       -4.00     19.97 o 
  -3  14   1      619.69      599.25     46.08 o 
  -2  14   1        1.06      -12.29     18.20 o 
  -1  14   1      631.07      557.90     42.04 o 
   0  14   1        0.08        9.55     15.35 o 
   1  14   1      624.98      723.23     50.44 o 
   2  14   1        0.26       -9.99     13.84 o 
   3  14   1      276.67      273.20     36.78 o 
   4  14   1       53.51       31.53     14.21 o 
  -2  15   1      484.73      468.75     41.56 o 
  -1  15   1       69.95       72.22     19.72 o 
   0  15   1      703.03      656.62     61.29 o 
   1  15   1        3.23       -0.50     15.61 o 
   2  15   1      428.58      443.73     37.51 o 
 -10   0   2      224.81      124.24     22.79 o 
  -8   0   2     4218.02     3429.66    258.31 o 
  -6   0   2     3406.49     3105.95    234.59 o 
  -4   0   2     9774.74    12191.53    885.29 o 
  -2   0   2    10941.67    10117.78    732.72 o 
   2   0   2    12466.25    15431.88    791.69 o 
   4   0   2     4332.59     4132.98    305.26 o 
   6   0   2     1882.47     1797.90    141.86 o 
   8   0   2     1742.50     1948.90    157.38 o 
 -10   1   2        4.38        5.00     11.15 o 
  -9   1   2      172.77      146.51     17.57 o 
  -8   1   2      246.11      188.41     46.25 o 
  -7   1   2      397.35      333.08     25.76 o 
  -6   1   2       19.93        3.72      7.78 o 
  -5   1   2     1539.54     1615.22    125.79 o 
  -4   1   2     2164.96     2453.55    130.45 o 
  -3   1   2     1513.68     1413.20    107.55 o 
  -2   1   2      178.32      157.95     11.43 o 
  -1   1   2     4552.18     4415.73    160.60 o 
   0   1   2      303.12      280.66     10.46 o 
   1   1   2     3876.56     3983.28    130.13 o 
   2   1   2     2425.34     2727.66    146.89 o 
   3   1   2     3504.96     3434.10    126.43 o 
   4   1   2        7.45        6.91      5.72 o 
   5   1   2     2603.92     2743.98    146.53 o 
   6   1   2        0.01       -5.78      9.24 o 
   7   1   2      412.13      418.25     29.92 o 
   8   1   2        1.72       -1.70     12.73 o 
   9   1   2      121.67      116.46     33.82 o 
 -10   2   2      207.53       80.99     17.24 o 
  -9   2   2       75.15       45.82     14.15 o 
  -8   2   2       76.03       75.78     28.68 o 
  -7   2   2        6.40      -13.84      9.23 o 
  -6   2   2     1408.54     1458.70    161.36 o 
  -5   2   2      121.05      103.60     14.03 o 
  -4   2   2    15119.92    15876.20   1080.46 o 
  -3   2   2       47.82       41.46      5.52 o 
  -2   2   2    14394.85    14608.08    989.53 o 
  -1   2   2     6428.77     6414.80    211.06 o 
   0   2   2     3252.57     3702.24    141.02 o 
   1   2   2     4180.45     4507.12    367.19 o 
   2   2   2     3623.63     3614.92    117.71 o 
   3   2   2      136.10      151.50      8.58 o 
   4   2   2     7177.28     7364.82    268.21 o 
   5   2   2     1142.48     1128.53     46.67 o 
   6   2   2      705.89      696.73     40.92 o 
   7   2   2        0.31      -10.13      8.50 o 
   8   2   2      156.15      176.67     47.22 o 
   9   2   2      193.75      232.68     41.79 o 
 -10   3   2        0.40       -5.42      7.41 o 
  -9   3   2       87.92       40.00     14.87 o 
  -8   3   2      487.75      294.93     32.05 o 
  -7   3   2      676.80      705.05     46.02 o 
  -6   3   2      277.59      250.75     21.66 o 
  -5   3   2     1260.75     1189.87     84.94 o 
  -4   3   2      504.24      549.58     27.45 o 
  -3   3   2     5019.04     4907.89    206.69 o 
  -2   3   2     3108.89     3330.54    297.14 o 
  -1   3   2     9227.74     9414.25    304.12 o 
   0   3   2     1480.69     1602.46     59.14 o 
   1   3   2     8919.43     8628.82    312.08 o 
   2   3   2      812.09      734.00     35.75 o 
   3   3   2     2109.24     1951.53     72.80 o 
   4   3   2        2.17       -0.99      4.74 o 
   5   3   2      846.03      758.99     31.76 o 
   6   3   2       23.35       11.97      9.33 o 
   7   3   2      562.67      547.41     38.42 o 
   8   3   2       12.17        3.35     13.13 o 
   9   3   2       13.06       42.54     25.38 o 
  -9   4   2        2.13       -3.39      8.02 o 
  -8   4   2      929.26      775.20     69.25 o 
  -7   4   2      132.77      122.33     15.19 o 
  -6   4   2     1855.46     2137.37     95.69 o 
  -5   4   2      148.88      155.65     11.95 o 
  -4   4   2      859.68      698.63     33.69 o 
  -3   4   2       34.00       49.10      5.86 o 
  -2   4   2     5966.04     5916.23    214.22 o 
  -1   4   2     6426.22     6977.24    292.60 o 
   0   4   2     5717.55     5651.79    236.87 o 
   1   4   2      185.45      199.36     15.07 o 
   2   4   2     9188.46     8494.07    307.90 o 
   3   4   2      228.40      217.42      9.64 o 
   4   4   2     2923.76     2965.46    110.44 o 
   5   4   2       74.63       92.89     17.57 o 
   6   4   2     1907.49     1915.99    256.87 o 
   7   4   2       43.11       41.90     14.77 o 
   8   4   2      519.28      580.44     65.61 o 
   9   4   2       26.91       22.52     17.62 o 
  -9   5   2      149.73      201.05     32.76 o 
  -8   5   2       16.13       11.61     13.26 o 
  -7   5   2      630.48      631.81     47.38 o 
  -6   5   2        1.35        1.58      8.02 o 
  -5   5   2     1655.35     1714.43    101.88 o 
  -4   5   2        6.69        7.95      5.22 o 
  -3   5   2     1299.59     1315.05     71.34 o 
  -2   5   2       31.46       34.03      9.40 o 
  -1   5   2     3346.69     3499.11    128.13 o 
   0   5   2      905.47      927.32     36.02 o 
   1   5   2     3949.23     3884.18    208.01 o 
   2   5   2       18.93       14.44      5.01 o 
   3   5   2      578.06      500.67     21.53 o 
   4   5   2       76.04       71.38     10.53 o 
   5   5   2     1093.77     1174.40    171.52 o 
   6   5   2        6.32       -4.73     10.78 o 
   7   5   2      195.72      259.26     50.77 o 
   8   5   2        8.30       25.60     16.04 o 
   9   5   2      371.56      470.91     41.08 o 
  -9   6   2        0.48        1.49     20.02 o 
  -8   6   2      755.84      756.65     51.70 o 
  -7   6   2        2.15       -6.31     12.19 o 
  -6   6   2     1731.15     1768.89     82.09 o 
  -5   6   2      412.51      445.13     36.90 o 
  -4   6   2     3633.98     4248.08    231.04 o 
  -3   6   2       26.89       41.47      6.16 o 
  -2   6   2     5921.60     6062.37    330.34 o 
  -1   6   2       49.26       35.35      5.37 o 
   0   6   2    13395.87    14524.75    523.46 o 
   1   6   2     1047.30     1113.08     50.79 o 
   2   6   2     9142.64     8708.62    364.84 o 
   3   6   2        9.30        8.97      5.87 o 
   4   6   2     2361.41     2373.67    180.47 o 
   5   6   2       32.73       24.91      8.40 o 
   6   6   2      749.45      817.33     89.44 o 
   7   6   2        0.05      -13.92     11.94 o 
   8   6   2      471.96      517.00     73.47 o 
  -9   7   2      206.47      219.00     40.10 o 
  -8   7   2        0.87        1.52     14.24 o 
  -7   7   2      879.16      918.90     84.13 o 
  -6   7   2      128.33      151.92     20.70 o 
  -5   7   2     1445.14     1571.84    140.60 o 
  -4   7   2      392.34      402.24     20.05 o 
  -3   7   2     2359.90     2461.44     92.90 o 
  -2   7   2       16.77        9.00      3.40 o 
  -1   7   2     1289.38     1144.66     45.14 o 
   0   7   2      159.95      230.60     20.14 o 
   1   7   2      830.68      718.70     29.66 o 
   2   7   2      315.83      300.44     18.44 o 
   3   7   2     1088.23     1057.27     50.03 o 
   4   7   2       20.98       14.41      7.55 o 
   5   7   2      458.77      474.75     31.15 o 
   6   7   2        8.87       13.06     12.95 o 
   7   7   2      569.12      642.37    113.17 o 
   8   7   2        9.24       -3.07     15.60 o 
  -8   8   2      114.86      160.28     46.28 o 
  -7   8   2       29.14       32.98     12.80 o 
  -6   8   2     1415.01     1446.11     92.47 o 
  -5   8   2      124.07       91.56     21.02 o 
  -4   8   2      781.34      823.23     69.59 o 
  -3   8   2      393.32      407.03     20.20 o 
  -2   8   2     4843.55     5676.98    334.97 o 
  -1   8   2      199.17      180.55     12.12 o 
   0   8   2     2076.71     1968.50     75.07 o 
   1   8   2       84.98      125.39     12.57 o 
   2   8   2     4250.54     3922.64    181.88 o 
   3   8   2      115.57       94.76     12.07 o 
   4   8   2     2563.13     2549.92    283.06 o 
   5   8   2       94.52       88.14     13.14 o 
   6   8   2     2291.14     2604.55    513.65 o 
   7   8   2       76.98      104.49     21.72 o 
   8   8   2      153.73      196.84     51.58 o 
  -8   9   2       18.29       15.66     18.45 o 
  -7   9   2       66.28       59.99     17.55 o 
  -6   9   2        0.00       -3.62     10.71 o 
  -5   9   2      927.25      979.06     80.29 o 
  -4   9   2      159.05      171.04     24.81 o 
  -3   9   2      806.27      799.43     58.30 o 
  -2   9   2       76.97       95.70     10.14 o 
  -1   9   2     3186.79     3518.51    143.98 o 
   0   9   2        8.63        1.92      7.82 o 
   1   9   2     1758.31     1686.79    140.04 o 
   2   9   2       14.75        8.67     12.55 o 
   3   9   2      938.20      859.06    103.42 o 
   4   9   2      318.87      312.29     32.81 o 
   5   9   2       87.95       92.02     14.30 o 
   6   9   2      169.18      202.10     77.85 o 
   7   9   2       53.83       59.60     23.84 o 
  -7  10   2       25.15       13.01     13.20 o 
  -6  10   2      966.97      970.76     63.84 o 
  -5  10   2       87.44       92.10     15.51 o 
  -4  10   2     1428.20     1469.28     75.85 o 
  -3  10   2      699.79      702.86     41.67 o 
  -2  10   2     3081.98     2925.53    145.47 o 
  -1  10   2      244.64      259.61     17.68 o 
   0  10   2     2420.29     2698.22    234.46 o 
   1  10   2       15.75        7.52     10.57 o 
   2  10   2     2834.97     2509.56    134.26 o 
   3  10   2        0.97       -6.94      8.33 o 
   4  10   2      281.66      283.76     37.95 o 
   5  10   2      519.94      480.34    111.62 o 
   6  10   2      360.07      389.47     45.29 o 
   7  10   2       16.27       21.43     18.04 o 
  -7  11   2      137.57      144.13     26.96 o 
  -6  11   2       20.07        5.08     13.29 o 
  -5  11   2      204.80      195.49     21.82 o 
  -4  11   2       69.20       49.52     13.05 o 
  -3  11   2      832.86      836.99     54.44 o 
  -2  11   2       78.47       47.06     12.59 o 
  -1  11   2      584.99      523.45     37.76 o 
   0  11   2        4.25       -5.25      7.99 o 
   1  11   2      504.20      524.11     44.80 o 
   2  11   2       23.73       21.32     10.25 o 
   3  11   2     1708.76     1514.97    117.82 o 
   4  11   2       47.45       32.54     11.53 o 
   5  11   2      857.97      852.64    220.55 o 
   6  11   2        1.34      -11.75     15.64 o 
  -6  12   2      406.69      469.18     68.38 o 
  -5  12   2        7.08       -0.44     12.74 o 
  -4  12   2     1992.10     1960.82    114.33 o 
  -3  12   2      178.13      183.24     20.61 o 
  -2  12   2      809.43      870.93     57.19 o 
  -1  12   2        3.77       -5.99     12.21 o 
   0  12   2     1896.61     1954.95    142.26 o 
   1  12   2       26.00       13.86     10.58 o 
   2  12   2      257.03      249.03     21.87 o 
   3  12   2        1.00       -5.85     10.58 o 
   4  12   2     1602.64     1512.71    254.75 o 
   5  12   2       41.00       27.26     28.28 o 
   6  12   2      226.55      266.48     87.89 o 
  -5  13   2      294.37      320.64     54.45 o 
  -4  13   2       34.52       23.05     13.38 o 
  -3  13   2     1083.40     1133.35    235.34 o 
  -2  13   2      162.87      171.04     25.63 o 
  -1  13   2      443.39      503.14     38.25 o 
   0  13   2       19.05        0.60     14.83 o 
   1  13   2     1108.21     1116.37    137.03 o 
   2  13   2        1.17        1.00     10.39 o 
   3  13   2      440.89      427.07     57.78 o 
   4  13   2        0.16       -6.50     26.22 o 
   5  13   2      248.74      273.68     91.12 o 
  -4  14   2      547.32      612.53     48.11 o 
  -3  14   2        0.67      -18.85     15.83 o 
  -2  14   2      760.05      799.92     55.47 o 
  -1  14   2        7.45        0.94     13.87 o 
   0  14   2     1029.08     1024.49     65.68 o 
   1  14   2       68.39        5.66     30.79 o 
   2  14   2      496.34      497.77     39.12 o 
   3  14   2        8.96      -12.90     11.75 o 
   4  14   2      328.60      348.56     46.33 o 
  -2  15   2       34.28       40.52     18.81 o 
  -1  15   2      382.54      417.84     38.35 o 
   0  15   2       12.17        5.74     15.34 o 
   1  15   2      283.79      376.50     37.45 o 
   2  15   2       76.33       56.77     18.12 o 
  -9   0   3     1148.85      990.96     84.68 o 
  -7   0   3     1711.98     1608.59    129.61 o 
  -5   0   3     5046.06     5776.19    426.32 o 
  -3   0   3     7949.55     7293.70    531.20 o 
  -1   0   3    12018.17    11981.35    867.15 o 
   1   0   3     2281.28     2305.81     97.72 o 
   3   0   3     1177.43     1221.96     84.75 o 
   5   0   3     1737.64     1674.09     92.28 o 
   7   0   3     1548.17     1664.41     94.78 o 
 -10   1   3       91.20       77.47     14.14 o 
  -9   1   3       18.20       10.63     11.46 o 
  -8   1   3      100.50      107.40     36.97 o 
  -7   1   3      534.91      512.95     72.65 o 
  -6   1   3      726.49      641.71     47.77 o 
  -5   1   3      379.63      424.25     29.20 o 
  -4   1   3      741.95      650.58     39.00 o 
  -3   1   3       75.20       71.08     10.68 o 
  -2   1   3    13106.62    12579.35    524.66 o 
  -1   1   3     1306.43     1331.23     85.10 o 
   0   1   3     8686.95     9255.63    407.26 o 
   2   1   3     3878.89     4322.07    158.85 o 
   3   1   3       46.92       56.67     13.97 o 
   4   1   3     1286.27     1298.85     50.51 o 
   5   1   3       25.62       14.02      5.97 o 
   6   1   3     1105.94     1192.32     48.53 o 
   7   1   3        2.67       -2.32      7.68 o 
   8   1   3       84.24       78.15     20.10 o 
   9   1   3       52.71       55.00     28.46 o 
 -10   2   3        2.29       -6.77     10.77 o 
  -9   2   3      458.38      344.43     60.60 o 
  -8   2   3      109.83       92.70     17.07 o 
  -7   2   3     1103.05     1143.62     76.94 o 
  -6   2   3       68.46       67.95     14.26 o 
  -5   2   3     4203.55     4777.86    249.96 o 
  -4   2   3      242.56      268.86     19.84 o 
  -3   2   3     4824.31     4313.39    182.64 o 
  -2   2   3     1596.92     1616.96     81.15 o 
  -1   2   3     4815.42     4557.16    192.51 o 
   0   2   3      565.89      552.66     17.75 o 
   1   2   3    27920.03    25106.24   1283.47 o 
   2   2   3       42.46       37.53      4.30 o 
   3   2   3     7209.51     7159.02    272.00 o 
   4   2   3       96.38      107.58     16.43 o 
   5   2   3     1325.41     1330.22     52.61 o 
   6   2   3       93.88       83.45      9.79 o 
   7   2   3      788.75      925.29     62.45 o 
   8   2   3        1.09       -5.58     16.79 o 
   9   2   3      382.86      446.83     52.54 o 
 -10   3   3      111.10       33.55     13.84 o 
  -9   3   3       55.37       26.32     14.91 o 
  -8   3   3      959.71     1096.40     94.08 o 
  -7   3   3      120.00      139.47     68.89 o 
  -6   3   3     1328.57     1321.03    293.72 o 
  -5   3   3       55.08       24.22     10.50 o 
  -4   3   3     1901.08     1796.98     97.00 o 
  -3   3   3     1258.11     1386.13    140.17 o 
  -2   3   3     5993.47     6145.77    223.82 o 
  -1   3   3     1357.78     1433.84     70.71 o 
   0   3   3     5292.71     5294.57    192.91 o 
   1   3   3      420.09      482.77     28.25 o 
   2   3   3     1515.06     1401.44     46.94 o 
   3   3   3       21.69       28.75      4.66 o 
   4   3   3     2721.65     2976.34    136.72 o 
   5   3   3      964.31     1024.41     44.48 o 
   6   3   3      453.38      532.45     57.53 o 
   7   3   3        0.65       -2.66     11.97 o 
   8   3   3      223.67      243.02     40.59 o 
   9   3   3        4.92       12.98     24.13 o 
  -9   4   3      272.68      187.91     34.15 o 
  -8   4   3       82.24       64.78     18.82 o 
  -7   4   3     1082.49     1001.52    198.08 o 
  -6   4   3       48.16       36.74     14.81 o 
  -5   4   3     2449.47     2328.45    102.33 o 
  -4   4   3      101.40      115.15     11.08 o 
  -3   4   3     8741.94     9056.61    435.96 o 
  -2   4   3       18.79       16.17      3.59 o 
  -1   4   3    11559.39    11414.34    461.42 o 
   0   4   3      295.92      309.77     12.25 o 
   1   4   3     9632.20     9181.68    383.29 o 
   2   4   3      134.02      159.13      8.84 o 
   3   4   3     4945.13     5154.34    167.87 o 
   4   4   3      310.31      321.80     30.04 o 
   5   4   3     3713.13     3804.20    223.41 o 
   6   4   3        0.00       -2.68     10.06 o 
   7   4   3     1012.90     1159.74    176.79 o 
   8   4   3        0.44      -20.50     13.67 o 
   9   4   3      265.39      303.69     50.13 o 
  -9   5   3        2.10       -3.60      9.93 o 
  -8   5   3       48.30       35.18     23.51 o 
  -7   5   3       81.81       45.78     20.71 o 
  -6   5   3     1175.08     1266.20     73.33 o 
  -5   5   3      403.80      405.96     33.63 o 
  -4   5   3     2832.43     2919.28    206.34 o 
  -3   5   3     2780.82     3067.34    266.38 o 
  -2   5   3      911.46      893.49     31.60 o 
  -1   5   3      488.31      547.88     20.22 o 
   0   5   3      743.22      730.71     36.84 o 
   1   5   3      149.79      225.69     60.88 o 
   2   5   3     2737.87     2737.02    131.55 o 
   3   5   3      472.18      477.68     21.15 o 
   4   5   3      960.68      881.04     36.01 o 
   5   5   3      139.88      137.26     39.63 o 
   6   5   3      522.46      594.30     89.13 o 
   7   5   3        2.84       -0.85     12.19 o 
   8   5   3       95.32      146.05     33.20 o 
  -9   6   3      202.62      139.56     66.93 o 
  -8   6   3        0.75        9.03     18.67 o 
  -7   6   3     1153.05     1140.11     98.43 o 
  -6   6   3       48.00       39.44     13.38 o 
  -5   6   3     2996.97     3386.60    248.17 o 
  -4   6   3       53.68       55.94      8.85 o 
  -3   6   3     5843.21     6576.46    302.11 o 
  -2   6   3      314.95      349.50     14.39 o 
  -1   6   3     4558.75     4488.62    252.99 o 
   0   6   3      848.42      927.38     95.17 o 
   1   6   3     7444.70     6870.53    288.70 o 
   2   6   3        1.06       -2.32      8.02 o 
   3   6   3     3997.85     3980.73    243.22 o 
   4   6   3       53.03       37.07      9.38 o 
   5   6   3      697.22      698.61     99.65 o 
   6   6   3       99.50      108.15     18.92 o 
   7   6   3      124.57      168.47     74.55 o 
   8   6   3        1.83      -18.47     13.63 o 
  -9   7   3       18.33        2.96     12.06 o 
  -8   7   3      506.81      500.24     55.75 o 
  -7   7   3       92.67       91.66     19.92 o 
  -6   7   3      583.85      598.07     34.44 o 
  -5   7   3      245.02      272.92     27.41 o 
  -4   7   3      789.91      834.16     35.68 o 
  -3   7   3      202.41      234.88     13.99 o 
  -2   7   3     1394.84     1495.82     58.15 o 
  -1   7   3      317.34      338.99     16.25 o 
   0   7   3     2421.20     2619.84    113.65 o 
   1   7   3       58.41       61.49      5.60 o 
   2   7   3      385.60      326.96     21.76 o 
   3   7   3        0.18        0.13      6.28 o 
   4   7   3      875.92      884.18    107.67 o 
   5   7   3       15.59       -0.26     19.82 o 
   6   7   3      309.37      334.16     51.63 o 
   7   7   3        9.58        6.49     13.65 o 
   8   7   3      367.98      457.27     73.26 o 
  -8   8   3       13.84      -12.06     14.48 o 
  -7   8   3      693.42      732.03     71.77 o 
  -6   8   3      230.33      220.13     21.25 o 
  -5   8   3     1446.95     1397.40    143.20 o 
  -4   8   3       78.55       72.72     13.44 o 
  -3   8   3     2889.17     2966.36    199.05 o 
  -2   8   3       14.81       10.25      5.84 o 
  -1   8   3     3777.99     4179.33    154.45 o 
   0   8   3       15.18       12.17      7.05 o 
   1   8   3     4860.98     4736.78    209.34 o 
   2   8   3       65.08       78.55     10.63 o 
   3   8   3     2237.57     2152.76    193.36 o 
   4   8   3       14.05        8.03     10.23 o 
   5   8   3     1300.44     1371.95    152.92 o 
   6   8   3      161.27      224.99     99.58 o 
   7   8   3      391.58      454.01     53.58 o 
   8   8   3       10.58       11.52     17.42 o 
  -8   9   3      251.17      328.68     36.99 o 
  -7   9   3       92.09       83.39     16.59 o 
  -6   9   3      269.68      308.06     32.14 o 
  -5   9   3      123.16      104.08     15.58 o 
  -4   9   3     3579.11     4039.82    418.96 o 
  -3   9   3       48.19       37.00     15.55 o 
  -2   9   3      172.25      178.29     13.72 o 
  -1   9   3      471.49      464.03     23.84 o 
   0   9   3     1977.01     2033.20     98.78 o 
   1   9   3      226.10      241.35     17.17 o 
   2   9   3     1428.45     1339.47     62.74 o 
   3   9   3       65.30       52.79     11.33 o 
   4   9   3     1644.07     1678.45    295.12 o 
   5   9   3       31.37       28.68     14.57 o 
   6   9   3      103.97      126.88     22.06 o 
   7   9   3       16.46       -1.84     16.03 o 
  -7  10   3      517.47      640.75     47.90 o 
  -6  10   3        5.04        3.84     11.81 o 
  -5  10   3      639.89      722.47     66.61 o 
  -4  10   3       16.11        8.84     10.99 o 
  -3  10   3     2380.70     2733.59    213.18 o 
  -2  10   3       75.59       69.21     14.97 o 
  -1  10   3     3685.31     3782.16    189.62 o 
   0  10   3       78.98       75.56     11.82 o 
   1  10   3     1797.28     1861.61     84.69 o 
   2  10   3        1.33        2.41      8.45 o 
   3  10   3     1750.75     1631.29    144.56 o 
   4  10   3      178.11      214.45     41.33 o 
   5  10   3     1006.03     1016.14    148.47 o 
   6  10   3       25.25       11.15     16.74 o 
   7  10   3      351.27      376.79     68.98 o 
  -7  11   3        6.83      -10.32     13.40 o 
  -6  11   3      131.70      125.08     36.44 o 
  -5  11   3       70.81       51.57     15.13 o 
  -4  11   3      131.75      139.90     18.31 o 
  -3  11   3       20.71       10.27     11.14 o 
  -2  11   3     1724.35     1782.72    102.32 o 
  -1  11   3       30.07       38.35     39.22 o 
   0  11   3     1777.90     1709.35     78.76 o 
   1  11   3       92.42       75.56     12.57 o 
   2  11   3      466.47      469.86     28.24 o 
   3  11   3       89.65       95.73     29.77 o 
   4  11   3      139.68      155.80     22.51 o 
   5  11   3       62.82       62.84     41.49 o 
   6  11   3      330.43      395.32     39.41 o 
  -6  12   3       51.93       47.81     17.25 o 
  -5  12   3     1072.50     1169.21    105.24 o 
  -4  12   3        3.90       13.61     12.79 o 
  -3  12   3      751.49      819.42    160.28 o 
  -2  12   3       37.77       28.47     14.66 o 
  -1  12   3     1174.47     1181.61    133.38 o 
   0  12   3       40.89       34.95     15.42 o 
   1  12   3      718.56      735.31     39.67 o 
   2  12   3       41.87       34.01     11.79 o 
   3  12   3      549.34      520.41     62.29 o 
   4  12   3        6.17      -18.65     12.71 o 
   5  12   3      427.25      444.82     70.50 o 
  -5  13   3       55.12       61.00     16.78 o 
  -4  13   3      245.09      278.54     37.72 o 
  -3  13   3       10.24       -6.78     14.19 o 
  -2  13   3      967.16      948.29     62.32 o 
  -1  13   3       22.40        4.19     13.90 o 
   0  13   3      161.02      225.24     26.71 o 
   1  13   3       29.89       20.12     14.57 o 
   2  13   3     1263.26     1206.68     73.22 o 
   3  13   3       34.47       20.77     20.39 o 
   4  13   3       98.10       86.46     20.10 o 
  -4  14   3       50.38       75.00     21.87 o 
  -3  14   3      510.95      546.79     64.71 o 
  -2  14   3       61.77       76.37     19.62 o 
  -1  14   3     1134.37     1174.55     87.11 o 
   0  14   3        0.55       -9.14     13.22 o 
   1  14   3      498.63      499.55     57.84 o 
   2  14   3       14.76       10.20     19.19 o 
   3  14   3      459.76      470.84     37.65 o 
  -2  15   3      367.57      444.41     38.15 o 
  -1  15   3       44.92       48.63     17.96 o 
   0  15   3      429.58      419.98     36.31 o 
   1  15   3       19.52       24.19     17.47 o 
 -10   0   4      189.96      151.47     28.98 o 
  -8   0   4     1728.13     1792.78    145.14 o 
  -6   0   4     1157.86     1176.51     98.08 o 
  -4   0   4     3159.10     2592.13    195.24 o 
  -2   0   4     2622.10     2577.48    191.42 o 
   0   0   4    30642.46    30101.47   2156.50 o 
   2   0   4     2244.28     2152.39     92.31 o 
   4   0   4     3735.96     4103.55    175.20 o 
   6   0   4      548.60      560.70     58.97 o 
   8   0   4      710.68      778.05     73.21 o 
 -10   1   4        0.67      -10.98     11.06 o 
  -9   1   4       75.66       41.91     16.09 o 
  -8   1   4        0.81      -14.38      9.59 o 
  -7   1   4     1608.29     1640.00     94.36 o 
  -6   1   4      506.52      483.07     34.61 o 
  -5   1   4     1446.78     1568.63    110.93 o 
  -4   1   4      217.15      240.50     18.53 o 
  -3   1   4    10303.57    10573.19   1195.24 o 
  -2   1   4       30.30       40.65      5.53 o 
  -1   1   4     3778.05     3964.67    199.49 o 
   0   1   4     2379.17     2385.21     98.36 o 
   1   1   4    11929.00    11315.85    473.51 o 
   2   1   4      554.85      574.41     19.11 o 
   3   1   4     1776.27     1739.65     59.20 o 
   4   1   4      267.94      260.83     12.38 o 
   5   1   4      743.54      793.93     34.57 o 
   6   1   4      164.67      170.16     12.28 o 
   7   1   4      110.82      102.17     14.44 o 
   8   1   4       23.12       19.15     13.46 o 
   9   1   4      107.51      215.08     38.95 o 
 -10   2   4      159.53       80.87     21.49 o 
  -9   2   4        0.00       -2.84     11.61 o 
  -8   2   4      579.28      542.05     99.99 o 
  -7   2   4      377.11      367.29     38.01 o 
  -6   2   4     3197.06     3566.60    333.32 o 
  -5   2   4      492.55      570.92     36.61 o 
  -4   2   4     5231.05     5033.43    261.92 o 
  -3   2   4     2299.09     2402.10    103.86 o 
  -2   2   4     2793.41     2759.13    177.11 o 
  -1   2   4       23.71       16.14      8.25 o 
   0   2   4     9093.05     8652.06    363.23 o 
   1   2   4     1256.69     1439.85    135.97 o 
   2   2   4     8133.30     7698.96    281.28 o 
   3   2   4       79.75       69.03      6.22 o 
   4   2   4     4427.49     4676.61    177.93 o 
   5   2   4      105.03      120.93     14.51 o 
   6   2   4     1772.68     1838.49    112.91 o 
   7   2   4        2.15      -12.48      8.32 o 
   8   2   4      378.63      395.94     33.02 o 
   9   2   4        2.38       -0.51     15.84 o 
 -10   3   4       24.36        6.45     15.84 o 
  -9   3   4      259.81      161.39     28.12 o 
  -8   3   4      158.13      140.90     30.70 o 
  -7   3   4      264.87      259.40     83.35 o 
  -6   3   4        1.32       -0.81      8.76 o 
  -5   3   4      660.90      675.80     41.80 o 
  -4   3   4        2.78       -5.50      4.79 o 
  -3   3   4     1283.71     1141.70     85.40 o 
  -2   3   4       82.19       99.38     12.36 o 
  -1   3   4     2957.82     2903.39     95.37 o 
   0   3   4      103.08      109.85      7.47 o 
   1   3   4      393.36      315.32     12.55 o 
   2   3   4       72.23       64.11      6.45 o 
   3   3   4     1444.45     1582.18     80.15 o 
   4   3   4        2.18        2.98      4.97 o 
   5   3   4      398.73      440.20     24.62 o 
   6   3   4      201.97      234.86     19.13 o 
   7   3   4      269.78      298.77     38.16 o 
   8   3   4        5.29        6.07     18.93 o 
  -9   4   4       46.89       44.08     17.57 o 
  -8   4   4      925.28      819.89    230.12 o 
  -7   4   4      393.16      394.20     30.02 o 
  -6   4   4     1676.90     1596.58     89.90 o 
  -5   4   4      529.01      550.35     29.57 o 
  -4   4   4     3184.57     3346.86    235.93 o 
  -3   4   4      625.82      684.34     41.21 o 
  -2   4   4     9764.94    10506.03    340.27 o 
  -1   4   4      161.89      161.46      7.86 o 
   0   4   4     7430.63     7860.10    295.46 o 
   1   4   4       66.49       74.79      7.36 o 
   2   4   4     3229.11     3351.83    123.60 o 
   3   4   4       73.26       59.11      8.17 o 
   4   4   4     1333.82     1337.80     61.42 o 
   5   4   4      142.10      148.59     16.02 o 
   6   4   4     1278.85     1346.20    215.55 o 
   7   4   4       38.15       72.61     42.86 o 
   8   4   4      267.63      342.63     51.77 o 
  -9   5   4      246.86      175.46     21.87 o 
  -8   5   4      164.66      127.35     20.09 o 
  -7   5   4      230.96      227.22     20.35 o 
  -6   5   4        0.04      -10.26      7.92 o 
  -5   5   4     2054.02     2242.01     91.81 o 
  -4   5   4       96.82       91.55     11.29 o 
  -3   5   4      849.88      780.66     53.04 o 
  -2   5   4      115.82      129.85      7.69 o 
  -1   5   4     2810.33     2941.70     97.15 o 
   0   5   4      398.76      427.04     27.55 o 
   1   5   4     1648.03     1639.88     82.95 o 
   2   5   4      639.67      633.41     26.58 o 
   3   5   4     3939.04     3908.27    144.58 o 
   4   5   4       95.24      104.37     11.83 o 
   5   5   4     1041.83     1136.27    240.28 o 
   6   5   4        9.60       17.64     12.88 o 
   7   5   4      550.27      700.19     61.52 o 
   8   5   4        2.37       27.78     24.90 o 
  -9   6   4       10.47        4.02     11.57 o 
  -8   6   4      266.74      237.84     34.91 o 
  -7   6   4      274.66      221.52     77.15 o 
  -6   6   4     1806.64     1931.51     76.55 o 
  -5   6   4       86.50       86.43     11.75 o 
  -4   6   4     5688.13     6626.03    331.84 o 
  -3   6   4       64.62       95.31     18.65 o 
  -2   6   4     8145.52     8686.62    367.01 o 
  -1   6   4        1.07       -1.97      3.26 o 
   0   6   4     4740.67     4545.05    148.90 o 
   1   6   4      555.77      562.50     23.53 o 
   2   6   4     5119.57     4869.19    206.58 o 
   3   6   4       72.33       79.18      8.04 o 
   4   6   4     1815.19     1843.54    102.81 o 
   5   6   4       17.37        2.90     11.41 o 
   6   6   4      294.91      377.57     36.80 o 
   7   6   4        8.13        6.10     14.53 o 
   8   6   4       81.73       80.54     30.53 o 
  -9   7   4      235.53      213.13     72.86 o 
  -8   7   4        0.87      -16.14     11.23 o 
  -7   7   4      241.55      216.20     37.35 o 
  -6   7   4        7.17       -1.08     12.07 o 
  -5   7   4     1014.72     1201.00    142.47 o 
  -4   7   4      999.62     1042.86     93.79 o 
  -3   7   4     1581.40     1660.47     75.01 o 
  -2   7   4      674.39      635.79     30.30 o 
  -1   7   4     2530.84     2619.87     87.75 o 
   0   7   4        3.98       15.46     11.20 o 
   1   7   4      742.61      627.25     53.18 o 
   2   7   4      824.69      867.24     42.82 o 
   3   7   4     1571.94     1529.22     93.02 o 
   4   7   4       47.77       35.51     12.37 o 
   5   7   4      929.30     1082.78    123.07 o 
   6   7   4        0.04      -15.07     12.00 o 
   7   7   4      120.57      195.73     27.67 o 
   8   7   4        4.85       -0.50     22.06 o 
  -8   8   4      358.71      506.35     58.44 o 
  -7   8   4       16.33       12.32     12.28 o 
  -6   8   4     1008.10     1215.76    241.55 o 
  -5   8   4      688.25      651.02     94.61 o 
  -4   8   4     1644.71     1846.66    128.12 o 
  -3   8   4      462.99      490.97     28.24 o 
  -2   8   4     6094.53     6520.98    357.44 o 
  -1   8   4       73.86       79.84     11.27 o 
   0   8   4     3160.15     3162.78    169.64 o 
   1   8   4      794.72      772.92     40.49 o 
   2   8   4     3207.87     2806.90    127.52 o 
   3   8   4       71.66       79.65     15.11 o 
   4   8   4      972.02      948.78    117.05 o 
   5   8   4      117.04      133.86     30.47 o 
   6   8   4     1294.67     1412.75    289.55 o 
   7   8   4       17.39        1.52     17.35 o 
  -8   9   4       16.40        9.95     18.41 o 
  -7   9   4      226.26      284.27     33.29 o 
  -6   9   4        9.64        3.13     11.18 o 
  -5   9   4      469.55      491.66     30.53 o 
  -4   9   4      838.92      831.26     77.15 o 
  -3   9   4      487.39      563.92     51.39 o 
  -2   9   4      324.46      334.61     21.36 o 
  -1   9   4     1041.35     1013.29     37.05 o 
   0   9   4        1.08       -0.65      6.95 o 
   1   9   4     1215.23     1098.44     52.47 o 
   2   9   4       58.73       54.16     10.43 o 
   3   9   4      462.00      464.40     45.22 o 
   4   9   4       37.97       38.47     14.48 o 
   5   9   4      145.97      150.89     44.94 o 
   6   9   4       13.23       -7.35     15.28 o 
   7   9   4      189.15      272.18     33.83 o 
  -7  10   4        8.99       -1.08     16.46 o 
  -6  10   4     1184.86     1290.48    104.02 o 
  -5  10   4       52.84       46.39     13.17 o 
  -4  10   4      955.81      997.49     51.25 o 
  -3  10   4     1128.69     1166.27     57.45 o 
  -2  10   4     1595.00     1620.85    101.14 o 
  -1  10   4      157.75      154.71     21.19 o 
   0  10   4     1160.72     1133.99     54.60 o 
   1  10   4       25.95       16.93      9.51 o 
   2  10   4     2004.02     1940.19     88.08 o 
   3  10   4       30.85       17.38     13.19 o 
   4  10   4      978.40      938.15    138.61 o 
   5  10   4      313.97      344.84     54.92 o 
   6  10   4      189.06      284.93     53.72 o 
  -7  11   4      301.97      341.55     78.50 o 
  -6  11   4       53.67       53.77     16.09 o 
  -5  11   4      300.82      339.96     27.37 o 
  -4  11   4       33.80       10.32     11.60 o 
  -3  11   4      978.00     1033.02    129.81 o 
  -2  11   4      535.37      505.29     81.34 o 
  -1  11   4      881.26      825.08     42.91 o 
   0  11   4      241.45      229.07     34.29 o 
   1  11   4     1526.16     1593.41     74.25 o 
   2  11   4        0.82       -6.17     11.33 o 
   3  11   4      361.13      362.53     30.15 o 
   4  11   4      143.95      168.65     25.71 o 
   5  11   4      573.75      612.82     94.03 o 
   6  11   4       28.36       31.20     21.40 o 
  -6  12   4      280.12      321.38     60.05 o 
  -5  12   4       45.55       42.71     20.08 o 
  -4  12   4     1152.12     1275.92    258.21 o 
  -3  12   4      194.49      190.97     59.59 o 
  -2  12   4      703.52      746.96     93.07 o 
  -1  12   4       69.00       48.16     15.36 o 
   0  12   4     1820.05     1779.24     86.96 o 
   1  12   4      117.29       87.86     14.41 o 
   2  12   4      676.46      627.41     43.94 o 
   3  12   4        0.24       -7.11     12.27 o 
   4  12   4      587.44      606.70    106.74 o 
   5  12   4        7.38       -9.71     16.72 o 
  -5  13   4      393.10      467.90    125.57 o 
  -4  13   4        0.27      -22.88     15.69 o 
  -3  13   4      506.00      564.91     91.44 o 
  -2  13   4       12.10      -10.82     12.69 o 
  -1  13   4      804.13      871.03     65.54 o 
   0  13   4       44.51       34.17     15.51 o 
   1  13   4      761.12      780.93     42.59 o 
   2  13   4       27.41       16.82     14.75 o 
   3  13   4      312.24      339.07     32.50 o 
   4  13   4       43.69       30.67     17.79 o 
  -4  14   4      402.41      407.27     39.55 o 
  -3  14   4        0.93        7.05     17.24 o 
  -2  14   4      523.88      585.10     80.34 o 
  -1  14   4        3.64      -19.81     13.20 o 
   0  14   4      963.56      988.44     64.04 o 
   1  14   4      159.40      100.56     30.77 o 
   2  14   4      598.29      544.66     42.01 o 
   3  14   4        0.50       -5.71     14.41 o 
  -1  15   4      324.82      387.20     38.49 o 
   0  15   4        1.60      -13.42     15.43 o 
  -9   0   5      809.08      861.37     79.85 o 
  -7   0   5     1163.44     1264.79    108.07 o 
  -5   0   5     3029.95     2829.27    214.90 o 
  -3   0   5      251.26      229.26     24.21 o 
  -1   0   5    13881.50    13933.33    865.75 o 
   1   0   5     1757.85     1632.55     70.66 o 
   3   0   5     8749.80     9093.57    382.53 o 
   5   0   5     2117.24     2177.49    217.65 o 
   7   0   5      470.44      507.53     36.61 o 
 -10   1   5      131.24      136.63     21.33 o 
  -9   1   5        8.43        0.17     13.72 o 
  -8   1   5       44.20       62.37     16.91 o 
  -7   1   5     2147.64     2204.45    123.70 o 
  -6   1   5     1600.05     1917.62    128.70 o 
  -5   1   5       73.52       85.99     13.80 o 
  -4   1   5     2301.27     2203.02    118.55 o 
  -3   1   5      582.71      647.56     38.81 o 
  -2   1   5     4478.50     4353.16    225.85 o 
  -1   1   5        2.87        0.82      2.91 o 
   0   1   5      629.99      601.16     21.87 o 
   1   1   5     1318.45     1348.15     42.36 o 
   2   1   5     6271.94     6716.79    219.48 o 
   3   1   5      586.85      620.64     21.33 o 
   4   1   5      311.25      313.81     14.40 o 
   5   1   5       25.46       26.66      8.42 o 
   6   1   5      770.28      729.95     32.90 o 
   7   1   5       13.89       13.29      9.90 o 
   8   1   5      104.93      155.70     31.00 o 
 -10   2   5       48.02       16.44     14.20 o 
  -9   2   5      313.93      338.19     31.75 o 
  -8   2   5        4.34      -10.99     12.60 o 
  -7   2   5      565.21      568.83     46.25 o 
  -6   2   5       21.52       17.97     11.12 o 
  -5   2   5     5208.19     5036.96    263.90 o 
  -4   2   5       18.78       14.07      7.45 o 
  -3   2   5     6701.37     6746.98    284.55 o 
  -2   2   5      552.90      513.32     21.98 o 
  -1   2   5    10055.76    10977.26   1263.75 o 
   0   2   5     1417.71     1418.56     48.90 o 
   1   2   5     8146.63     7874.54    580.76 o 
   2   2   5      298.50      290.09     16.06 o 
   3   2   5     5818.62     5932.07    194.49 o 
   4   2   5        0.49       -2.68      4.60 o 
   5   2   5     1643.24     1708.35     78.50 o 
   6   2   5      201.70      200.00     17.24 o 
   7   2   5      565.18      531.36     31.25 o 
   8   2   5        0.06       -2.18     13.72 o 
  -9   3   5        0.55        3.61     13.68 o 
  -8   3   5      897.94      981.11    210.03 o 
  -7   3   5      864.06      822.46     65.71 o 
  -6   3   5     1442.32     1463.54     83.78 o 
  -5   3   5       14.29        2.98      8.24 o 
  -4   3   5     2456.43     2596.83    175.85 o 
  -3   3   5     5874.51     6288.04    265.45 o 
  -2   3   5     1138.48     1016.86     94.32 o 
  -1   3   5      788.55      780.32     27.78 o 
   0   3   5     2001.17     1892.02     63.23 o 
   1   3   5      131.18      133.71      7.11 o 
   2   3   5      623.18      616.64     23.24 o 
   3   3   5        7.51        9.15      4.61 o 
   4   3   5      702.15      725.51     27.56 o 
   5   3   5       82.40       90.89     10.35 o 
   6   3   5       92.60      114.13     14.16 o 
   7   3   5       64.73       61.12     16.67 o 
   8   3   5       81.00       85.07     19.83 o 
  -9   4   5      402.91      293.30     37.49 o 
  -8   4   5        0.49       -5.18     12.06 o 
  -7   4   5     2450.76     2866.29    156.28 o 
  -6   4   5      136.73      184.94     33.59 o 
  -5   4   5     1473.75     1449.04     67.13 o 
  -4   4   5      157.72      198.90     27.90 o 
  -3   4   5     6792.74     6927.71    798.11 o 
  -2   4   5       90.74      112.57      7.51 o 
  -1   4   5     5522.84     5558.13    240.42 o 
   0   4   5      101.03      117.66     13.94 o 
   1   4   5     3379.06     3229.92    119.06 o 
   2   4   5      123.76      147.88     12.14 o 
   3   4   5     1484.17     1332.21     46.56 o 
   4   4   5        2.42        1.80      5.87 o 
   5   4   5     1712.67     1790.69     81.62 o 
   6   4   5        0.40      -11.21     10.55 o 
   7   4   5      327.86      339.78     31.54 o 
   8   4   5        1.97        8.04     14.99 o 
  -9   5   5       35.48       18.74     12.36 o 
  -8   5   5      264.94      248.04     27.54 o 
  -7   5   5        4.41       -5.35      9.55 o 
  -6   5   5      197.65      207.57     30.40 o 
  -5   5   5       54.24       48.70      9.19 o 
  -4   5   5     2582.44     2816.52    134.70 o 
  -3   5   5       52.54       64.23     11.91 o 
  -2   5   5     1793.21     1970.82     89.28 o 
  -1   5   5      186.78      175.94      9.18 o 
   0   5   5     5785.00     5797.00    245.07 o 
   1   5   5      513.99      541.46     23.41 o 
   2   5   5     3109.60     3040.94    101.68 o 
   3   5   5        0.01       -0.97      5.92 o 
   4   5   5     1673.95     1665.20     75.83 o 
   5   5   5        7.17        5.50     15.08 o 
   6   5   5      410.78      462.53     56.80 o 
   7   5   5        0.04        1.41     19.17 o 
   8   5   5      210.99      205.23     29.83 o 
  -9   6   5      188.24      151.20     22.01 o 
  -8   6   5       19.84        9.42     12.32 o 
  -7   6   5     1000.09      989.62    172.95 o 
  -6   6   5       14.72       11.13      8.39 o 
  -5   6   5     1495.13     1584.49     91.50 o 
  -4   6   5        2.73       -8.51      5.68 o 
  -3   6   5     3423.53     3483.76    163.22 o 
  -2   6   5       74.57       95.93     15.86 o 
  -1   6   5     4036.19     4382.85    220.25 o 
   0   6   5      194.91      186.48      9.56 o 
   1   6   5     4236.75     4467.89    164.68 o 
   2   6   5      110.34      112.93     11.04 o 
   3   6   5      923.86      864.58     53.92 o 
   4   6   5       43.01       45.85      9.66 o 
   5   6   5      781.33      784.94    111.75 o 
   6   6   5       10.20       12.22     14.02 o 
   7   6   5      370.10      388.30     49.02 o 
   8   6   5       18.76        4.94     25.44 o 
  -9   7   5        7.61        2.88     14.63 o 
  -8   7   5      249.81      262.76    104.56 o 
  -7   7   5      151.84      129.76     17.72 o 
  -6   7   5      109.37      135.92     16.97 o 
  -5   7   5       27.54       30.92      9.26 o 
  -4   7   5       67.15       59.28     20.61 o 
  -3   7   5      119.04      124.04     15.46 o 
  -2   7   5     1764.75     1946.77     66.34 o 
  -1   7   5       50.36       42.16      7.50 o 
   0   7   5     3053.53     3355.02    125.11 o 
   1   7   5      418.76      441.13     20.93 o 
   2   7   5      721.28      666.21     33.20 o 
   3   7   5        0.03        5.42     10.90 o 
   4   7   5     1222.70     1214.99    193.57 o 
   5   7   5       30.30       31.25     14.22 o 
   6   7   5      493.54      540.35     68.85 o 
   7   7   5       65.46       81.82     30.69 o 
  -8   8   5        4.63       22.04     17.94 o 
  -7   8   5     1121.14     1236.00     97.22 o 
  -6   8   5      107.87      109.47     22.77 o 
  -5   8   5     2014.59     2431.01    295.83 o 
  -4   8   5       78.89       78.98     10.68 o 
  -3   8   5     5356.58     5838.31    359.92 o 
  -2   8   5      111.86       87.05      9.75 o 
  -1   8   5     2531.01     2436.92     85.04 o 
   0   8   5        6.17        6.10      5.73 o 
   1   8   5     3318.05     3201.07    138.90 o 
   2   8   5       13.10       12.59     10.26 o 
   3   8   5     1575.53     1544.07     88.40 o 
   4   8   5        2.54       21.08     13.41 o 
   5   8   5      834.12      898.34    128.14 o 
   6   8   5       48.65       69.68     20.41 o 
   7   8   5      287.94      333.72     53.78 o 
  -8   9   5      138.43      162.36     29.09 o 
  -7   9   5        0.64      -15.06     12.68 o 
  -6   9   5      585.94      639.63     39.70 o 
  -5   9   5       48.70       59.47     14.55 o 
  -4   9   5     1440.40     1522.56    176.74 o 
  -3   9   5       18.92        8.49      8.22 o 
  -2   9   5      297.55      311.71     26.88 o 
  -1   9   5       74.59       72.65     12.86 o 
   0   9   5      909.21      906.44     88.12 o 
   1   9   5      165.07      181.99     16.39 o 
   2   9   5      682.90      600.76     40.67 o 
   3   9   5        0.96        4.57     11.06 o 
   4   9   5      551.20      573.11     41.30 o 
   5   9   5       86.55       83.06     19.91 o 
   6   9   5       32.35       16.65     25.76 o 
  -7  10   5      370.11      480.58     41.89 o 
  -6  10   5       56.24       52.09     16.32 o 
  -5  10   5      909.86      923.88     93.02 o 
  -4  10   5       99.95      114.43     16.22 o 
  -3  10   5      885.55      941.67     50.73 o 
  -2  10   5      170.13      178.36     21.52 o 
  -1  10   5     2103.01     2117.19    184.08 o 
   0  10   5      483.82      432.81     28.98 o 
   1  10   5     1678.83     1495.50     69.66 o 
   2  10   5       23.33       -5.19      9.82 o 
   3  10   5      924.25      827.78     84.39 o 
   4  10   5       35.33       51.60     17.02 o 
   5  10   5      450.79      504.30     69.09 o 
   6  10   5      153.99      185.05     65.74 o 
  -7  11   5        4.12        7.02     16.28 o 
  -6  11   5      438.52      479.19     37.03 o 
  -5  11   5       23.67       25.20     13.96 o 
  -4  11   5      526.75      495.56     38.57 o 
  -3  11   5      203.30      197.17     65.17 o 
  -2  11   5     2427.95     2795.72    137.40 o 
  -1  11   5      147.90      160.28     23.87 o 
   0  11   5      626.82      568.63     49.34 o 
   1  11   5       67.83       47.76     15.79 o 
   2  11   5      655.04      632.39    104.30 o 
   3  11   5       75.75      110.68     19.74 o 
   4  11   5      171.52      184.61     26.14 o 
   5  11   5      237.83      246.20     75.49 o 
  -6  12   5       11.53        4.32     16.87 o 
  -5  12   5      797.90      969.97    135.86 o 
  -4  12   5        0.04       10.82     15.97 o 
  -3  12   5      475.11      517.83     73.67 o 
  -2  12   5        3.97       -0.86     13.61 o 
  -1  12   5      523.24      547.63     39.44 o 
   0  12   5        0.01        0.31      9.94 o 
   1  12   5      931.90      860.90     56.33 o 
   2  12   5       65.67       70.80     17.89 o 
   3  12   5     1194.16     1292.12     78.87 o 
   4  12   5       22.68       11.83     15.55 o 
  -5  13   5        6.30      -13.34     17.73 o 
  -4  13   5      290.91      310.82     72.60 o 
  -3  13   5       14.82      -11.77     16.30 o 
  -2  13   5      238.55      276.62     31.11 o 
  -1  13   5       30.95       11.27     27.02 o 
   0  13   5      297.64      301.52     29.35 o 
   1  13   5        0.80       -2.03     13.55 o 
   2  13   5      408.19      413.66     36.38 o 
   3  13   5       19.37       29.77     16.63 o 
  -3  14   5      779.76      876.83     97.53 o 
  -2  14   5       51.15       24.48     16.78 o 
  -1  14   5      925.18      916.66    131.96 o 
   0  14   5       19.11        4.82     19.78 o 
   1  14   5      715.88      620.55     65.50 o 
   2  14   5       26.12       13.77     15.99 o 
 -10   0   6      313.47      357.95     51.26 o 
  -8   0   6      388.14      407.70     48.84 o 
  -6   0   6       37.26       33.78     18.42 o 
  -4   0   6     6770.73     6652.56    488.55 o 
  -2   0   6     6132.52     5616.08    412.54 o 
   0   0   6     3585.24     3492.03    148.48 o 
   2   0   6       80.33       78.93      8.71 o 
   4   0   6     4142.29     4155.64    220.67 o 
   6   0   6      437.85      430.99     32.10 o 
   8   0   6      210.40      229.66     40.03 o 
 -10   1   6        5.83       20.53     26.58 o 
  -9   1   6      233.68      233.98     29.90 o 
  -8   1   6       21.63       -2.69     14.34 o 
  -7   1   6     1545.18     1746.10    100.81 o 
  -6   1   6        8.06       10.04     11.30 o 
  -5   1   6     1436.36     1382.76     78.49 o 
  -4   1   6      392.37      390.94     27.32 o 
  -3   1   6     4163.73     4307.87    248.25 o 
  -2   1   6      136.32      134.76      9.91 o 
  -1   1   6      944.05     1002.24     41.78 o 
   0   1   6        9.13       18.47      9.17 o 
   1   1   6     2094.22     2236.84     75.41 o 
   2   1   6     9508.87    10035.84    326.82 o 
   3   1   6      516.61      537.26     21.54 o 
   4   1   6       84.48       88.11     10.31 o 
   5   1   6      901.14      946.55     40.63 o 
   6   1   6        3.60       -5.27      8.95 o 
   7   1   6      260.55      297.41     23.30 o 
   8   1   6        4.92        1.81     20.40 o 
  -9   2   6        1.08      -14.05     12.62 o 
  -8   2   6     1138.84     1171.20    103.74 o 
  -7   2   6       36.36       20.25     14.39 o 
  -6   2   6     1840.31     1966.03    109.80 o 
  -5   2   6      276.02      330.89     25.36 o 
  -4   2   6     3866.09     3786.01    199.88 o 
  -3   2   6      262.97      237.15     15.37 o 
  -2   2   6     5376.89     5290.43    224.89 o 
  -1   2   6        8.70       10.21      4.31 o 
   0   2   6    10301.11     9863.53    358.40 o 
   1   2   6       12.21        5.96      4.03 o 
   2   2   6    11278.70    11781.92    414.62 o 
   3   2   6       37.30       59.84      9.63 o 
   4   2   6     2223.37     2361.19     91.18 o 
   5   2   6        4.52        1.33      8.10 o 
   6   2   6      466.16      443.42     27.24 o 
   7   2   6       40.13       14.84     11.42 o 
   8   2   6      228.70      256.27     30.16 o 
  -9   3   6      100.56      146.62     26.35 o 
  -8   3   6       72.50       44.56     16.57 o 
  -7   3   6       21.86       24.19     20.50 o 
  -6   3   6       85.56       80.89     17.67 o 
  -5   3   6      971.69      903.10     60.46 o 
  -4   3   6      162.07      120.25     19.91 o 
  -3   3   6      968.61      853.45     73.68 o 
  -2   3   6      563.03      575.18     42.28 o 
  -1   3   6     3699.08     3827.72    125.62 o 
   0   3   6      211.07      213.06      9.10 o 
   1   3   6     1129.90     1145.95     49.54 o 
   2   3   6      328.45      379.70     20.17 o 
   3   3   6      692.73      700.27     26.92 o 
   4   3   6       60.02       68.11     10.24 o 
   5   3   6      533.11      520.00     59.39 o 
   6   3   6      249.77      247.79     21.27 o 
   7   3   6      128.66      189.33     31.02 o 
   8   3   6        2.01       21.25     16.00 o 
  -9   4   6        5.75       -4.38     15.05 o 
  -8   4   6      595.07      562.68     66.05 o 
  -7   4   6      104.27       68.20     16.76 o 
  -6   4   6     3514.35     3556.77    227.73 o 
  -5   4   6       42.42       32.54      9.56 o 
  -4   4   6     4267.60     4200.71    187.84 o 
  -3   4   6      382.62      376.19     40.27 o 
  -2   4   6    10604.61    11798.08    806.15 o 
  -1   4   6      525.64      591.95     26.17 o 
   0   4   6     2869.88     2685.97    197.18 o 
   1   4   6        2.14        4.63      2.96 o 
   2   4   6     2857.47     2961.73    129.86 o 
   3   4   6        0.43       -0.88      5.57 o 
   4   4   6     1653.86     1712.83     67.37 o 
   5   4   6      129.95      126.27     15.21 o 
   6   4   6      931.82      878.29     57.59 o 
   7   4   6        0.25       -4.68     13.96 o 
   8   4   6      148.26      174.26     35.86 o 
  -9   5   6       98.87       76.28     17.92 o 
  -8   5   6        7.24        9.00     15.42 o 
  -7   5   6      818.21      826.55     81.35 o 
  -6   5   6       11.01       -0.73     11.96 o 
  -5   5   6      859.78      844.08     46.45 o 
  -4   5   6       94.25       76.43      9.88 o 
  -3   5   6     1318.71     1311.04    104.84 o 
  -2   5   6      193.40      229.83     11.81 o 
  -1   5   6     2099.93     2117.65     71.47 o 
   0   5   6      450.34      446.79     33.03 o 
   1   5   6     4890.29     4965.60    182.86 o 
   2   5   6        0.13       -0.35      5.27 o 
   3   5   6     1448.89     1382.13     59.32 o 
   4   5   6        0.07       -2.66      6.57 o 
   5   5   6      326.52      336.46     27.87 o 
   6   5   6       95.25       86.22     18.27 o 
   7   5   6      241.25      246.90     29.61 o 
  -9   6   6        1.18        3.63     13.38 o 
  -8   6   6      379.12      349.15     31.28 o 
  -7   6   6      133.88      128.27     17.02 o 
  -6   6   6     1100.65     1187.84     76.93 o 
  -5   6   6        7.82        7.71      7.87 o 
  -4   6   6     1080.18     1081.21     76.41 o 
  -3   6   6       59.87       53.13      7.40 o 
  -2   6   6     1128.04     1083.49     38.97 o 
  -1   6   6       12.18       11.40      4.55 o 
   0   6   6     1463.96     1403.61     89.56 o 
   1   6   6       76.56       73.92      8.05 o 
   2   6   6     2082.93     1893.50     74.04 o 
   3   6   6      101.36      113.40     11.45 o 
   4   6   6      659.11      616.65     37.96 o 
   5   6   6        0.14      -10.02      8.94 o 
   6   6   6      411.44      384.58     35.32 o 
   7   6   6       14.31       10.49     16.58 o 
  -8   7   6        0.02       -2.97     15.54 o 
  -7   7   6      238.79      228.34     26.82 o 
  -6   7   6        0.27       -6.67      8.69 o 
  -5   7   6     1510.93     1589.88    135.37 o 
  -4   7   6       23.57       12.59      7.88 o 
  -3   7   6      858.18      840.67     68.54 o 
  -2   7   6        5.77        0.17      4.82 o 
  -1   7   6     2362.85     2584.61    123.38 o 
   0   7   6       89.27      113.35     10.01 o 
   1   7   6      934.35      863.85     52.42 o 
   2   7   6        0.09       -5.84      6.99 o 
   3   7   6     1176.12     1050.15     63.26 o 
   4   7   6        0.28       -3.34      8.87 o 
   5   7   6      374.01      392.45     26.98 o 
   6   7   6       30.38       21.96     14.86 o 
   7   7   6       27.74       11.64     16.70 o 
  -8   8   6      685.49      692.69    121.99 o 
  -7   8   6        6.53       -5.02     12.20 o 
  -6   8   6     1914.80     1896.75    163.34 o 
  -5   8   6       85.79       70.09     12.37 o 
  -4   8   6     1642.60     1716.79    108.13 o 
  -3   8   6      378.65      406.28     53.26 o 
  -2   8   6     2743.10     2910.23    216.76 o 
  -1   8   6      205.81      212.80     12.09 o 
   0   8   6     2146.09     2078.59    146.94 o 
   1   8   6       33.67       47.67      9.99 o 
   2   8   6     2049.92     1935.45    119.06 o 
   3   8   6       55.35       64.78     16.73 o 
   4   8   6      644.40      664.86     45.49 o 
   5   8   6       48.19       71.47     27.54 o 
   6   8   6      502.30      473.01     57.61 o 
  -8   9   6        4.17       16.51     18.88 o 
  -7   9   6       64.62       71.28     17.25 o 
  -6   9   6       46.44       52.28     15.00 o 
  -5   9   6      422.29      453.29     52.96 o 
  -4   9   6        6.85        0.88      8.29 o 
  -3   9   6      729.11      798.00     35.62 o 
  -2   9   6      139.21      139.15     13.27 o 
  -1   9   6     1719.78     1858.59    111.66 o 
   0   9   6      297.15      291.61     21.74 o 
   1   9   6      929.61      896.49     45.11 o 
   2   9   6       95.69       81.48     13.07 o 
   3   9   6      721.18      667.00     45.39 o 
   4   9   6       26.12       20.78     15.61 o 
   5   9   6       53.51       36.78     17.84 o 
   6   9   6        0.24      -16.86     15.98 o 
  -7  10   6        0.03       -7.61     15.16 o 
  -6  10   6      331.00      375.47     66.36 o 
  -5  10   6        1.05      -11.87     11.59 o 
  -4  10   6     1422.59     1395.94    119.67 o 
  -3  10   6      926.44      977.28     73.86 o 
  -2  10   6     1604.08     1662.63    166.00 o 
  -1  10   6       99.87       98.46     14.30 o 
   0  10   6     2353.90     2098.58    127.06 o 
   1  10   6       14.49       17.21      9.77 o 
   2  10   6     1060.16      939.23     47.99 o 
   3  10   6        2.07      -15.68     10.45 o 
   4  10   6      862.48      870.59     57.52 o 
   5  10   6       49.95       42.10     20.48 o 
  -6  11   6        0.00       -6.47     13.63 o 
  -5  11   6      497.69      457.40     38.36 o 
  -4  11   6      100.20       93.66     16.29 o 
  -3  11   6     1014.54     1083.24     68.19 o 
  -2  11   6       69.58      111.26     17.74 o 
  -1  11   6      445.68      455.01     29.91 o 
   0  11   6       29.46       26.46     14.37 o 
   1  11   6      167.31      194.19     38.91 o 
   2  11   6       29.61       28.58     12.75 o 
   3  11   6      535.14      509.04     61.42 o 
   4  11   6       44.19       33.78     23.66 o 
   5  11   6      362.11      404.87     37.77 o 
  -5  12   6        8.94        9.34     14.07 o 
  -4  12   6      949.55      961.20    153.21 o 
  -3  12   6        4.38      -10.41     14.35 o 
  -2  12   6      878.20      845.00    107.59 o 
  -1  12   6        0.42      -11.39     10.48 o 
   0  12   6     1059.73     1028.86     65.05 o 
   1  12   6       71.71       77.96     17.84 o 
   2  12   6      467.00      422.98     27.99 o 
   3  12   6       43.46       39.47     18.59 o 
   4  12   6      339.11      346.98     33.73 o 
  -4  13   6       82.46       58.37     22.19 o 
  -3  13   6      343.00      330.30     53.56 o 
  -2  13   6        0.33      -12.17     14.32 o 
  -1  13   6       89.30       58.07     27.22 o 
   0  13   6       12.09        7.02     14.95 o 
   1  13   6      446.84      380.05     33.16 o 
   2  13   6        5.48        9.94     16.07 o 
   3  13   6       37.39       42.73     17.78 o 
  -3  14   6       30.78       11.06     18.89 o 
  -2  14   6      757.24      721.22     90.65 o 
  -1  14   6        0.60      -33.68     22.46 o 
   0  14   6      769.19      818.41     80.38 o 
   1  14   6       29.20       40.37     18.30 o 
  -9   0   7      582.28      561.58     62.64 o 
  -7   0   7      804.44      798.99     75.07 o 
  -5   0   7     6359.16     6625.04    488.90 o 
  -3   0   7     6809.29     7728.29    566.41 o 
  -1   0   7     7550.69     7272.50    378.53 o 
   1   0   7     7781.42     7481.58    385.23 o 
   3   0   7     1393.08     1477.57     84.72 o 
   5   0   7      332.00      310.38     26.82 o 
   7   0   7      220.82      225.02     36.97 o 
  -9   1   7        0.01       -4.66     15.63 o 
  -8   1   7      434.30      431.44     73.90 o 
  -7   1   7      202.56      296.00     30.42 o 
  -6   1   7     1256.86     1408.68     81.95 o 
  -5   1   7       39.22       31.56     15.79 o 
  -4   1   7      182.48      201.84     20.15 o 
  -3   1   7        2.49       -9.08      7.28 o 
  -2   1   7     3304.23     3583.27    149.63 o 
  -1   1   7        0.59        0.63      4.02 o 
   0   1   7     1208.37     1105.79     39.10 o 
   1   1   7     1308.29     1379.36     54.23 o 
   2   1   7     1114.59     1165.57     41.85 o 
   3   1   7      410.61      393.09     21.08 o 
   4   1   7      662.77      677.67     31.30 o 
   5   1   7       42.47       37.32      9.29 o 
   6   1   7      445.83      459.55     28.64 o 
   7   1   7       89.30       92.04     31.09 o 
   8   1   7       92.83       94.50     30.81 o 
  -9   2   7      503.93      547.80     42.89 o 
  -8   2   7       57.37       50.28     18.98 o 
  -7   2   7     1538.56     1465.43     86.49 o 
  -6   2   7      425.49      382.86     30.74 o 
  -5   2   7     1616.82     1621.60     91.61 o 
  -4   2   7      125.13      110.60     15.95 o 
  -3   2   7     3863.10     3746.85    160.59 o 
  -2   2   7     1401.13     1467.85     57.99 o 
  -1   2   7     6717.05     6702.41    219.70 o 
   0   2   7       51.04       47.95     11.91 o 
   1   2   7     4053.66     4072.10    135.18 o 
   2   2   7     1762.09     1935.87     70.39 o 
   3   2   7     2843.40     2991.78    113.81 o 
   4   2   7        0.62       -7.53      6.91 o 
   5   2   7      804.54      831.30     58.23 o 
   6   2   7       21.83        8.97     10.51 o 
   7   2   7      471.81      523.41     32.17 o 
  -9   3   7        5.26      -16.94     15.08 o 
  -8   3   7      192.96      210.07     51.82 o 
  -7   3   7       32.52        3.64     14.34 o 
  -6   3   7      112.58      108.76     19.28 o 
  -5   3   7      111.23      114.87     20.42 o 
  -4   3   7     1275.55     1155.05     54.70 o 
  -3   3   7       38.98       36.79      8.48 o 
  -2   3   7      580.15      516.23     26.03 o 
  -1   3   7      157.68      174.06     13.94 o 
   0   3   7     2387.43     2376.54     72.49 o 
   1   3   7       30.10       27.82      6.83 o 
   2   3   7      722.30      727.49     28.12 o 
   3   3   7        1.57       -5.15      6.37 o 
   4   3   7      804.84      805.49     42.22 o 
   5   3   7       39.22        6.86     10.79 o 
   6   3   7      289.71      273.68     23.15 o 
   7   3   7        5.10       -0.13     14.60 o 
  -9   4   7      183.02      204.82     78.64 o 
  -8   4   7       37.12       44.26     16.46 o 
  -7   4   7      203.41      226.10     26.61 o 
  -6   4   7       75.99       96.73     17.97 o 
  -5   4   7     2458.26     2489.19    198.98 o 
  -4   4   7      502.56      473.79     38.38 o 
  -3   4   7     3950.83     3920.46    190.66 o 
  -2   4   7       56.65       73.41      7.05 o 
  -1   4   7     3015.14     3225.91    119.52 o 
   0   4   7       31.88       18.58      4.50 o 
   1   4   7     2531.02     2657.93    101.02 o 
   2   4   7        7.15       10.38      5.42 o 
   3   4   7     1394.25     1428.23     57.76 o 
   4   4   7       40.09       30.26     10.62 o 
   5   4   7      802.81      819.12     43.89 o 
   6   4   7        2.20       -4.55     13.36 o 
   7   4   7      153.41      173.42     25.71 o 
  -9   5   7        7.62       14.03     20.64 o 
  -8   5   7      338.83      448.21    100.49 o 
  -7   5   7       14.79       24.99     15.21 o 
  -6   5   7     1697.32     1613.55    193.13 o 
  -5   5   7        1.72       -4.59      8.43 o 
  -4   5   7     1837.37     2011.69    120.37 o 
  -3   5   7      136.15      162.18     10.79 o 
  -2   5   7     3684.29     4001.27    202.21 o 
  -1   5   7        0.00       -0.30      4.29 o 
   0   5   7     1958.01     1892.11     69.47 o 
   1   5   7       12.76        8.43      5.38 o 
   2   5   7     1911.90     1824.72     71.76 o 
   3   5   7      380.86      362.24     19.63 o 
   4   5   7      731.85      692.35     38.75 o 
   5   5   7       31.62       16.13     21.39 o 
   6   5   7       63.05       76.72     18.53 o 
   7   5   7        6.09      -14.38     14.58 o 
  -9   6   7      409.44      360.24     34.15 o 
  -8   6   7        0.46      -11.59     23.00 o 
  -7   6   7     1543.12     1759.79    125.25 o 
  -6   6   7        1.90       -9.02      8.80 o 
  -5   6   7     1607.93     1679.69    151.69 o 
  -4   6   7        0.68       -6.48      6.51 o 
  -3   6   7      648.23      645.92     42.08 o 
  -2   6   7        2.49       -0.14      5.03 o 
  -1   6   7      831.00      793.03     53.02 o 
   0   6   7       45.12       57.53     13.07 o 
   1   6   7     2369.76     2345.35    118.12 o 
   2   6   7      144.78      183.49     14.30 o 
   3   6   7     2341.02     2323.01     90.43 o 
   4   6   7       53.77       65.31     10.55 o 
   5   6   7      584.85      531.73     41.01 o 
   6   6   7       14.87       19.59     14.60 o 
   7   6   7      327.68      383.13     37.93 o 
  -8   7   7       74.86       75.61     20.32 o 
  -7   7   7        6.53       -0.97     11.68 o 
  -6   7   7      127.14      156.84     20.06 o 
  -5   7   7        9.90       15.24      8.90 o 
  -4   7   7     2492.84     2627.78    172.50 o 
  -3   7   7        9.66        2.41      6.60 o 
  -2   7   7     1547.18     1647.71    107.29 o 
  -1   7   7       44.41       39.98      6.35 o 
   0   7   7     1730.38     1669.70     76.20 o 
   1   7   7       41.03       80.86     11.50 o 
   2   7   7      268.60      253.42     19.93 o 
   3   7   7       20.72       26.95     12.14 o 
   4   7   7      229.24      254.48     21.44 o 
   5   7   7        5.62      -11.81     11.79 o 
   6   7   7      217.44      238.72     30.27 o 
  -8   8   7       12.57       -4.05     17.84 o 
  -7   8   7      575.03      616.83     51.88 o 
  -6   8   7       35.59       49.98     12.64 o 
  -5   8   7      989.21     1052.50    131.02 o 
  -4   8   7      416.38      412.53     46.24 o 
  -3   8   7     5545.38     5649.01    419.38 o 
  -2   8   7      198.89      215.50     22.95 o 
  -1   8   7     2679.48     2713.77    200.92 o 
   0   8   7       30.51        6.54      8.27 o 
   1   8   7     1591.23     1620.52     91.55 o 
   2   8   7      179.39      159.18     16.40 o 
   3   8   7      784.58      703.39     41.88 o 
   4   8   7        4.08       -0.01     10.20 o 
   5   8   7      819.18      800.09     63.40 o 
   6   8   7       36.35       47.84     18.60 o 
  -7   9   7       15.77        4.32     13.26 o 
  -6   9   7      443.12      444.28     30.19 o 
  -5   9   7       44.42       34.63     10.81 o 
  -4   9   7      207.98      228.61     23.40 o 
  -3   9   7      102.36      104.67     12.58 o 
  -2   9   7       50.31       33.47     11.48 o 
  -1   9   7      380.17      395.72     28.30 o 
   0   9   7      535.72      422.23     29.87 o 
   1   9   7        4.84       -1.83      8.87 o 
   2   9   7      891.26      794.73     42.02 o 
   3   9   7        4.24      -12.53      8.35 o 
   4   9   7      473.11      440.16     33.82 o 
   5   9   7        0.39        8.65     15.22 o 
  -7  10   7      524.90      581.78     91.14 o 
  -6  10   7        4.70       -9.14     13.11 o 
  -5  10   7      273.62      305.61     26.91 o 
  -4  10   7        1.59       -7.78      8.76 o 
  -3  10   7      547.57      629.56     73.88 o 
  -2  10   7      216.82      247.39     27.56 o 
  -1  10   7      685.52      642.71    107.31 o 
   0  10   7       39.90       33.42     13.06 o 
   1  10   7     1872.62     1820.39     95.70 o 
   2  10   7       49.27       44.70     15.37 o 
   3  10   7      428.25      380.70     25.77 o 
   4  10   7        0.04      -10.16     11.10 o 
   5  10   7      402.15      435.97     30.81 o 
  -6  11   7      127.15      120.96     42.20 o 
  -5  11   7       23.14        7.86     12.76 o 
  -4  11   7      731.41      768.17    190.07 o 
  -3  11   7      139.49      134.88     21.45 o 
  -2  11   7     1529.93     1678.56     96.76 o 
  -1  11   7       11.47       -9.12     15.78 o 
   0  11   7      910.78      959.46     61.03 o 
   1  11   7        3.99       11.91     11.19 o 
   2  11   7      247.22      219.55     22.29 o 
   3  11   7       16.85        1.13     11.07 o 
   4  11   7      125.09      126.46     19.18 o 
  -5  12   7      562.75      532.53     65.05 o 
  -4  12   7        2.78      -13.38     15.11 o 
  -3  12   7      657.45      634.10    119.05 o 
  -2  12   7       24.18       10.20     15.85 o 
  -1  12   7     1894.13     1866.46    277.84 o 
   0  12   7        0.08        2.43     23.67 o 
   1  12   7      251.51      271.26     30.00 o 
   2  12   7        6.63        2.07     11.23 o 
   3  12   7      442.06      416.43     30.21 o 
  -4  13   7       91.40       87.18     23.01 o 
  -3  13   7       35.80       39.99     20.08 o 
  -2  13   7       98.57       25.43     27.08 o 
  -1  13   7        1.47       -3.37     17.71 o 
   0  13   7      150.49      174.01     63.32 o 
   1  13   7        5.02      -10.42     18.20 o 
   2  13   7      520.78      475.20     38.97 o 
  -1  14   7      759.56      647.26     70.99 o 
  -8   0   8      223.60      276.76     43.89 o 
  -6   0   8       10.01       12.46     17.40 o 
  -4   0   8     3192.39     3003.62    229.01 o 
  -2   0   8     7834.93     7875.42    410.87 o 
   0   0   8     3771.69     3891.17    212.86 o 
   2   0   8      905.59      969.65     62.16 o 
   4   0   8      181.29      205.47     46.85 o 
   6   0   8      409.70      459.84     50.29 o 
  -9   1   8       63.81       76.66     22.98 o 
  -8   1   8       49.12       54.46     19.49 o 
  -7   1   8      833.32      934.28     59.93 o 
  -6   1   8      320.28      297.47     27.70 o 
  -5   1   8      717.49      665.33     43.82 o 
  -4   1   8       65.24       63.89     13.90 o 
  -3   1   8     1615.57     1882.89    103.94 o 
  -2   1   8      201.61      221.38     15.84 o 
  -1   1   8     1276.26     1237.03     44.04 o 
   0   1   8        0.32       -0.56      4.29 o 
   1   1   8     2790.25     2827.07    107.29 o 
   2   1   8      673.50      705.05     32.22 o 
   3   1   8     1207.60     1286.84     53.79 o 
   4   1   8        3.56      -11.62      7.74 o 
   5   1   8      458.56      473.45     35.70 o 
   6   1   8        3.26        1.01     10.92 o 
   7   1   8       32.55       32.93     15.40 o 
  -9   2   8       19.86       21.14     17.69 o 
  -8   2   8      833.60      934.10     61.68 o 
  -7   2   8      462.61      543.17     40.20 o 
  -6   2   8     7425.02     7808.07    408.44 o 
  -5   2   8       11.95        8.20     10.90 o 
  -4   2   8     2745.83     2549.03    138.58 o 
  -3   2   8       11.52        5.72      7.68 o 
  -2   2   8      413.02      348.94     18.06 o 
  -1   2   8      372.49      391.10     17.09 o 
   0   2   8     3494.32     3412.28    116.81 o 
   1   2   8       19.48       10.13      5.41 o 
   2   2   8     2405.86     2481.04    116.75 o 
   3   2   8      457.67      436.73     23.23 o 
   4   2   8     1208.06     1247.35     61.43 o 
   5   2   8        9.19      -10.90      9.85 o 
   6   2   8      252.16      293.12     25.44 o 
   7   2   8        8.44       -4.82     11.06 o 
  -9   3   8      228.54      279.41     33.57 o 
  -8   3   8        1.99       10.70     15.04 o 
  -7   3   8      129.35      166.51     23.43 o 
  -6   3   8        0.08       -8.55     11.96 o 
  -5   3   8      149.65      160.62     21.10 o 
  -4   3   8      368.63      357.72     25.37 o 
  -3   3   8     1630.26     1675.48     86.38 o 
  -2   3   8      781.06      866.29     62.98 o 
  -1   3   8      860.68      781.99     32.92 o 
   0   3   8       97.59      100.82      9.39 o 
   1   3   8      752.93      716.44     27.79 o 
   2   3   8       38.39       33.13      8.91 o 
   3   3   8     1103.30     1194.62     58.86 o 
   4   3   8      152.59      151.29     17.80 o 
   5   3   8      278.79      290.66     24.14 o 
   6   3   8       19.09        2.80     12.22 o 
   7   3   8      242.73      260.94     31.57 o 
  -9   4   8        0.01        2.91     17.05 o 
  -8   4   8      749.21      678.46     50.96 o 
  -7   4   8        8.05       -6.17     13.08 o 
  -6   4   8      207.73      212.16     51.53 o 
  -5   4   8       88.70       77.21     13.35 o 
  -4   4   8     2959.23     3033.74    177.27 o 
  -3   4   8        7.39        4.32      6.32 o 
  -2   4   8     5786.92     6373.51    208.89 o 
  -1   4   8       41.21       33.90      5.74 o 
   0   4   8     4670.58     4688.80    155.05 o 
   1   4   8        0.03       -3.93      5.11 o 
   2   4   8     2780.93     2861.83    109.24 o 
   3   4   8       15.54       11.86      9.92 o 
   4   4   8     1045.28     1103.45     55.79 o 
   5   4   8       40.13       26.06     12.12 o 
   6   4   8      540.80      531.11     42.45 o 
   7   4   8        5.90        9.84     17.05 o 
  -9   5   8       91.58       95.55     26.35 o 
  -8   5   8       71.38      117.02     26.64 o 
  -7   5   8      495.46      468.05     37.03 o 
  -6   5   8       35.83       45.15     15.58 o 
  -5   5   8     1662.62     1612.49    109.06 o 
  -4   5   8        0.00       -9.83      6.55 o 
  -3   5   8      889.51      842.82     37.41 o 
  -2   5   8      147.91      153.94     10.74 o 
  -1   5   8     2348.06     2335.92    147.27 o 
   0   5   8        4.97        4.27      5.79 o 
   1   5   8      354.85      319.11     19.04 o 
   2   5   8       11.11        1.62      7.08 o 
   3   5   8      238.48      264.30     22.64 o 
   4   5   8        5.15        5.24     10.63 o 
   5   5   8      239.80      253.86     23.58 o 
   6   5   8        8.18       13.55     16.82 o 
  -8   6   8      293.15      343.93     29.66 o 
  -7   6   8        2.46      -13.73     11.55 o 
  -6   6   8      496.40      562.16     72.31 o 
  -5   6   8       35.74       20.99      9.94 o 
  -4   6   8     1527.25     1485.78     89.33 o 
  -3   6   8      267.57      265.32     14.54 o 
  -2   6   8     1572.82     1508.42     53.17 o 
  -1   6   8        6.36       -1.13      5.56 o 
   0   6   8     1718.34     1591.59     75.42 o 
   1   6   8        0.86        3.55      7.60 o 
   2   6   8      766.37      680.90     31.49 o 
   3   6   8       16.53       13.44     10.20 o 
   4   6   8     1038.41     1074.31    101.45 o 
   5   6   8        1.65        6.86     13.37 o 
   6   6   8      344.53      379.30     37.04 o 
  -8   7   8       22.57        1.60     16.47 o 
  -7   7   8      188.19      245.25     36.06 o 
  -6   7   8       37.40       20.87     10.35 o 
  -5   7   8      597.18      600.06     47.32 o 
  -4   7   8       57.37       38.17     10.01 o 
  -3   7   8     2017.07     2062.11    196.41 o 
  -2   7   8       55.59       54.25     10.69 o 
  -1   7   8      996.91      852.46    134.60 o 
   0   7   8        5.31       12.95      8.40 o 
   1   7   8      822.68      777.20     40.21 o 
   2   7   8       77.92       60.75     12.35 o 
   3   7   8      551.56      583.55     30.63 o 
   4   7   8        4.65        3.38     14.07 o 
   5   7   8       89.67       71.62     21.34 o 
   6   7   8        0.64       -0.25     16.99 o 
  -8   8   8      196.49      217.27     58.46 o 
  -7   8   8       14.59        1.53     13.75 o 
  -6   8   8      801.23      840.12     74.19 o 
  -5   8   8      164.46      150.12     15.64 o 
  -4   8   8      548.01      521.68     26.62 o 
  -3   8   8      157.87      193.59     31.41 o 
  -2   8   8     1815.20     1883.12    187.36 o 
  -1   8   8        2.70       -0.73      8.27 o 
   0   8   8     1592.83     1509.01     75.91 o 
   1   8   8      101.43       66.39     16.66 o 
   2   8   8     1904.24     1674.15     78.64 o 
   3   8   8        7.84       -2.20      9.63 o 
   4   8   8      476.71      382.01     35.67 o 
   5   8   8        0.79      -17.67     25.05 o 
  -7   9   8       96.40       53.13     25.59 o 
  -6   9   8       42.27       24.16     13.78 o 
  -5   9   8      885.38      875.86    109.74 o 
  -4   9   8       16.64       13.63      8.95 o 
  -3   9   8       76.89       67.64     11.41 o 
  -2   9   8      271.16      259.56     47.19 o 
  -1   9   8     1671.88     1837.62    206.54 o 
   0   9   8       18.09       14.79     10.02 o 
   1   9   8      195.37      187.01     18.87 o 
   2   9   8       53.01       56.98     17.01 o 
   3   9   8      275.35      306.22     24.32 o 
   4   9   8        0.07       -2.98     15.03 o 
   5   9   8      193.47      222.94     30.84 o 
  -6  10   8      604.40      634.18     75.56 o 
  -5  10   8        8.81        2.82     12.52 o 
  -4  10   8      953.90     1125.39     95.43 o 
  -3  10   8        1.41       -3.65     11.68 o 
  -2  10   8     1774.54     1789.07    217.75 o 
  -1  10   8      186.63      191.05     25.01 o 
   0  10   8      412.05      328.41     28.59 o 
   1  10   8       50.90       42.68     12.14 o 
   2  10   8      833.91      770.88     47.59 o 
   3  10   8       22.21       19.85     12.12 o 
   4  10   8      274.25      292.96     25.31 o 
  -6  11   8       32.58       25.89     16.12 o 
  -5  11   8      190.42      214.18     29.21 o 
  -4  11   8        4.32       13.97     16.09 o 
  -3  11   8      397.65      380.74     42.55 o 
  -2  11   8       70.33       65.27     18.44 o 
  -1  11   8      112.63      120.54     22.35 o 
   0  11   8       10.33      -11.31     14.27 o 
   1  11   8      780.88      680.65     38.39 o 
   2  11   8        7.17       -0.55     11.15 o 
   3  11   8      321.59      319.25     25.60 o 
  -5  12   8        0.02      -19.47     16.36 o 
  -4  12   8      650.42      776.52    144.45 o 
  -3  12   8        0.35      -18.81     21.57 o 
  -2  12   8      513.39      615.05    104.65 o 
  -1  12   8       89.97      107.47     22.23 o 
   0  12   8     1157.58     1097.52    114.37 o 
   1  12   8        4.15        3.08     21.83 o 
   2  12   8      330.39      305.25     30.17 o 
  -3  13   8      155.44      168.55     44.17 o 
  -2  13   8       43.39       38.96     26.67 o 
  -1  13   8      139.79      118.50     37.25 o 
   0  13   8       11.34       27.47     18.41 o 
   1  13   8      383.15      394.07     36.35 o 
  -9   0   9      247.87      264.26     47.52 o 
  -7   0   9      869.84      750.88     72.02 o 
  -5   0   9     3360.11     3940.00    298.69 o 
  -3   0   9      939.15     1044.43     88.26 o 
  -1   0   9     3034.22     2667.41    144.55 o 
   1   0   9     1508.64     1739.08    132.48 o 
   3   0   9     7976.38     9223.55    483.66 o 
   5   0   9      434.69      481.06     38.09 o 
   7   0   9      214.68      237.31     40.22 o 
  -9   1   9        9.37        8.50     18.69 o 
  -8   1   9      113.55      117.73     22.92 o 
  -7   1   9       23.13        9.44     14.75 o 
  -6   1   9      266.23      264.48     28.42 o 
  -5   1   9      374.79      344.64     38.68 o 
  -4   1   9     1669.07     1782.84    113.03 o 
  -3   1   9        2.25       -1.98     10.28 o 
  -2   1   9     1138.70     1128.33     54.20 o 
  -1   1   9      162.05      192.11     14.48 o 
   0   1   9     1693.82     1695.08     83.86 o 
   1   1   9       47.13       34.86     12.53 o 
   2   1   9     1389.75     1441.77     72.24 o 
   3   1   9       46.84       55.57     11.78 o 
   4   1   9      457.87      498.51     26.97 o 
   5   1   9       17.07        9.93     13.50 o 
   6   1   9      167.00      169.98     33.19 o 
   7   1   9        0.42      -14.52     14.26 o 
  -9   2   9      629.05      718.21     53.41 o 
  -8   2   9        2.27      -16.76     14.67 o 
  -7   2   9      582.19      565.23     71.81 o 
  -6   2   9      412.07      426.48     33.64 o 
  -5   2   9     2519.30     2661.36    177.72 o 
  -4   2   9       61.43       71.25     15.41 o 
  -3   2   9     3109.93     3363.70    381.03 o 
  -2   2   9      469.79      478.28     30.52 o 
  -1   2   9     4324.66     4246.79    141.70 o 
   0   2   9        0.10       -3.24      5.15 o 
   1   2   9      743.52      696.06     31.49 o 
   2   2   9       10.56        3.25      8.38 o 
   3   2   9        3.32      -12.22      8.38 o 
   4   2   9        7.25        8.56     11.28 o 
   5   2   9      579.44      608.17     46.17 o 
   6   2   9        9.00        1.65     12.85 o 
  -9   3   9        1.54       13.36     18.20 o 
  -8   3   9      206.39      262.28     36.30 o 
  -7   3   9        0.97       -8.11     13.03 o 
  -6   3   9      524.45      620.06     43.46 o 
  -5   3   9      183.84      199.17     23.53 o 
  -4   3   9      776.14      717.32     37.89 o 
  -3   3   9        1.69        0.35      6.82 o 
  -2   3   9     1372.26     1367.46     55.01 o 
  -1   3   9      171.59      162.56     12.71 o 
   0   3   9      437.32      409.32     18.13 o 
   1   3   9        8.43       -2.69      6.67 o 
   2   3   9      924.52      964.03     58.08 o 
   3   3   9       13.14        4.91     10.65 o 
   4   3   9      341.32      388.75     27.38 o 
   5   3   9       32.78        7.82     13.47 o 
   6   3   9       63.51       57.70     15.74 o 
  -9   4   9      168.84      204.49     30.07 o 
  -8   4   9       16.80        3.01     29.91 o 
  -7   4   9      967.35      960.14    160.10 o 
  -6   4   9      197.40      164.25     23.20 o 
  -5   4   9      414.93      353.80     29.57 o 
  -4   4   9        0.27       -1.26      8.89 o 
  -3   4   9     1836.86     1940.18    100.09 o 
  -2   4   9       72.31       70.45      8.06 o 
  -1   4   9     1048.56     1049.21     84.73 o 
   0   4   9       12.06        8.43      5.98 o 
   1   4   9     2023.49     1996.68     69.82 o 
   2   4   9      163.16      160.48     19.81 o 
   3   4   9     1310.45     1457.74     70.85 o 
   4   4   9       40.74       19.37     12.53 o 
   5   4   9      369.78      356.45     28.43 o 
   6   4   9        2.08      -23.46     15.64 o 
  -8   5   9      263.98      276.45     32.29 o 
  -7   5   9        3.47      -12.69     16.78 o 
  -6   5   9     1054.59      923.06     91.56 o 
  -5   5   9       23.83       14.31     10.99 o 
  -4   5   9      862.57      826.13     38.55 o 
  -3   5   9       63.51       72.96      9.37 o 
  -2   5   9      630.00      592.99     24.25 o 
  -1   5   9      123.44      127.64     12.95 o 
   0   5   9     1245.87     1246.60     78.60 o 
   1   5   9        4.13        1.73      7.09 o 
   2   5   9      441.38      418.37     26.77 o 
   3   5   9       11.88       13.51     11.76 o 
   4   5   9      126.88      126.32     34.31 o 
   5   5   9        0.32       -8.33     11.17 o 
   6   5   9      172.44      128.40     25.78 o 
  -8   6   9       20.19       15.98     14.34 o 
  -7   6   9      771.24      935.41     50.06 o 
  -6   6   9      126.67      111.11     15.20 o 
  -5   6   9     1040.76     1137.17     70.09 o 
  -4   6   9       40.44       33.84      9.69 o 
  -3   6   9     1860.44     1845.78     71.80 o 
  -2   6   9        7.91        3.39      6.96 o 
  -1   6   9     2755.18     2648.54    101.91 o 
   0   6   9        5.18       14.26      9.06 o 
   1   6   9     3092.34     3118.76    137.75 o 
   2   6   9       67.00       55.42     13.16 o 
   3   6   9      925.87      936.77     65.55 o 
   4   6   9        7.25       -9.92     11.27 o 
   5   6   9      456.82      491.59     43.35 o 
   6   6   9        0.13       -3.65     17.21 o 
  -8   7   9      198.63      257.34     32.50 o 
  -7   7   9       27.75       20.43     14.01 o 
  -6   7   9      202.60      218.35     19.74 o 
  -5   7   9       13.37        0.46      9.17 o 
  -4   7   9      223.68      232.28     25.78 o 
  -3   7   9        4.77       -4.08      7.86 o 
  -2   7   9     1536.20     1525.79    110.37 o 
  -1   7   9       68.72       76.74     20.58 o 
   0   7   9      308.28      274.84     20.77 o 
   1   7   9       16.95       14.31      9.76 o 
   2   7   9      387.78      350.45     23.67 o 
   3   7   9        0.26       10.04     12.76 o 
   4   7   9      304.92      310.95     34.78 o 
   5   7   9        7.07       -0.10     16.56 o 
  -7   8   9      332.86      343.77     39.93 o 
  -6   8   9       15.32       15.79     10.49 o 
  -5   8   9      406.51      438.53     24.77 o 
  -4   8   9        0.50        0.56      8.57 o 
  -3   8   9     1663.05     1718.06     68.59 o 
  -2   8   9        0.05       -9.11     11.84 o 
  -1   8   9     1525.27     1425.53    142.25 o 
   0   8   9       20.28        9.11      9.64 o 
   1   8   9     1574.67     1517.15     76.43 o 
   2   8   9        0.21       -9.07      9.91 o 
   3   8   9      407.60      370.57     32.97 o 
   4   8   9        4.68       -1.34     15.09 o 
   5   8   9      347.52      344.15     35.65 o 
  -7   9   9       53.25       36.83     15.97 o 
  -6   9   9      336.78      329.57     56.02 o 
  -5   9   9       77.13       91.55     21.82 o 
  -4   9   9      624.57      573.77     65.76 o 
  -3   9   9        1.63       -6.29     13.19 o 
  -2   9   9        4.79       -4.89     14.28 o 
  -1   9   9       77.51       93.99     19.07 o 
   0   9   9      769.30      715.68     52.03 o 
   1   9   9        0.14       -4.53     10.14 o 
   2   9   9      141.25      152.79     32.11 o 
   3   9   9        1.48      -12.13     14.52 o 
   4   9   9      159.32      110.49     24.20 o 
  -6  10   9       42.07       35.56     15.21 o 
  -5  10   9      954.82     1012.21     52.32 o 
  -4  10   9        4.26        4.62     12.52 o 
  -3  10   9      925.95      904.16    207.91 o 
  -2  10   9      344.98      382.01     69.10 o 
  -1  10   9      379.16      372.45     38.53 o 
   0  10   9       45.91       66.03     17.59 o 
   1  10   9      297.98      256.10     23.42 o 
   2  10   9        2.32       -0.36     11.32 o 
   3  10   9      379.77      352.13     34.24 o 
   4  10   9        0.10      -12.18     19.17 o 
  -5  11   9        8.64       10.63     17.24 o 
  -4  11   9      280.04      346.37     34.55 o 
  -3  11   9       25.34       21.30     17.52 o 
  -2  11   9      942.89      884.70    133.35 o 
  -1  11   9        3.30      -20.28     13.52 o 
   0  11   9      299.99      307.54     33.32 o 
   1  11   9        0.00      -10.08     14.76 o 
   2  11   9      256.08      237.75     23.52 o 
   3  11   9        0.15       -3.16     12.75 o 
  -4  12   9       28.68        7.42     22.21 o 
  -3  12   9      191.31      220.34     39.80 o 
  -2  12   9        8.87      -16.60     15.37 o 
  -1  12   9      595.76      565.79     92.55 o 
   0  12   9       16.96       15.80     16.55 o 
   1  12   9      441.90      439.47     80.32 o 
  -8   0  10      487.17      529.10     59.76 o 
  -6   0  10      218.69      193.68     36.05 o 
  -4   0  10      590.77      571.79     57.11 o 
  -2   0  10     2006.14     2115.95    188.20 o 
   0   0  10      900.99      824.89     51.08 o 
   2   0  10       56.93       77.38     17.91 o 
   4   0  10     1378.83     1466.10    104.94 o 
   6   0  10      349.72      379.72     46.94 o 
  -9   1  10       39.15       50.36     20.51 o 
  -8   1  10        9.19      -11.66     15.44 o 
  -7   1  10      471.28      502.19     39.42 o 
  -6   1  10       97.27      120.10     21.16 o 
  -5   1  10      125.65      160.93     24.01 o 
  -4   1  10       64.35       67.58     16.81 o 
  -3   1  10     1791.36     1866.77    105.16 o 
  -2   1  10        0.01        1.31      8.77 o 
  -1   1  10      519.75      488.21     24.19 o 
   0   1  10        2.32       -9.50      6.33 o 
   1   1  10     1517.62     1517.38     74.81 o 
   2   1  10        7.29       -0.80      9.56 o 
   3   1  10       38.42       51.56     12.58 o 
   4   1  10        0.98       -0.33     12.02 o 
   5   1  10      222.30      271.93     25.66 o 
   6   1  10        0.86      -13.98     14.59 o 
  -8   2  10      539.22      575.72     52.05 o 
  -7   2  10       37.43       32.18     16.73 o 
  -6   2  10     1081.76     1027.69     64.71 o 
  -5   2  10       24.83        8.07     17.79 o 
  -4   2  10     2055.18     2494.02    146.18 o 
  -3   2  10       27.78       25.54     14.39 o 
  -2   2  10     1846.56     1841.79     97.00 o 
  -1   2  10       44.92       38.43      7.47 o 
   0   2  10     1501.96     1588.83     63.80 o 
   1   2  10       49.05       45.91      9.93 o 
   2   2  10     2044.89     2141.51     85.30 o 
   3   2  10       50.89       31.91     13.65 o 
   4   2  10      284.35      332.07     26.96 o 
   5   2  10        5.02      -12.11     11.82 o 
   6   2  10      101.33      117.26     23.21 o 
  -8   3  10       23.17       27.55     17.41 o 
  -7   3  10      272.64      239.92     34.85 o 
  -6   3  10       49.27       39.07     16.52 o 
  -5   3  10     1735.38     1719.22    144.13 o 
  -4   3  10       56.87       68.63     41.00 o 
  -3   3  10      877.66      795.71     40.94 o 
  -2   3  10       84.65       68.88     10.45 o 
  -1   3  10     2498.76     2427.49    143.11 o 
   0   3  10      108.35       97.16     15.09 o 
   1   3  10      621.31      662.05     31.07 o 
   2   3  10       78.50       78.59     14.37 o 
   3   3  10      876.62      895.10     48.05 o 
   4   3  10        3.59        1.93     15.96 o 
   5   3  10      195.52      226.34     24.16 o 
   6   3  10        1.47      -12.74     13.31 o 
  -8   4  10      380.20      398.79     36.19 o 
  -7   4  10       13.25        0.69     14.61 o 
  -6   4  10     1228.96     1108.27    116.84 o 
  -5   4  10       79.13       75.36     43.79 o 
  -4   4  10     1614.23     1626.05    191.21 o 
  -3   4  10        0.01       -3.14      7.66 o 
  -2   4  10     2650.82     2684.69    103.03 o 
  -1   4  10       24.06       12.58      7.55 o 
   0   4  10     1547.11     1457.08     58.99 o 
   1   4  10        7.86       -3.99      9.36 o 
   2   4  10     1212.47     1263.70     96.32 o 
   3   4  10       37.26       27.10     13.06 o 
   4   4  10      855.43      862.91     47.90 o 
   5   4  10        0.47      -13.48     12.88 o 
   6   4  10      227.41      226.36     32.28 o 
  -8   5  10       17.99       11.67     19.12 o 
  -7   5  10      124.84      129.50     24.44 o 
  -6   5  10      206.07      211.26     28.03 o 
  -5   5  10      338.35      355.99     30.43 o 
  -4   5  10       13.35        1.90      8.58 o 
  -3   5  10      169.91      149.32     14.61 o 
  -2   5  10       67.07       59.94     10.47 o 
  -1   5  10      282.32      280.74     17.87 o 
   0   5  10       76.03       61.82     12.51 o 
   1   5  10      460.63      475.37     29.35 o 
   2   5  10       19.85        2.68     11.06 o 
   3   5  10      132.82      174.56     20.65 o 
   4   5  10        0.11      -16.74     11.26 o 
   5   5  10       54.24       60.85     16.72 o 
  -8   6  10      215.67      283.39     38.76 o 
  -7   6  10       19.26       28.68     14.42 o 
  -6   6  10      428.93      428.12     67.85 o 
  -5   6  10       75.89       47.53     11.56 o 
  -4   6  10     1184.73     1173.92     56.00 o 
  -3   6  10       11.47       22.59     10.70 o 
  -2   6  10     1826.95     1842.65    161.56 o 
  -1   6  10       69.32       60.35     12.39 o 
   0   6  10     1869.58     1721.98    156.79 o 
   1   6  10       10.02       18.51     13.89 o 
   2   6  10      702.63      750.31     47.49 o 
   3   6  10       16.84       12.01     12.59 o 
   4   6  10      156.80      204.31     23.32 o 
   5   6  10        8.09       -7.28     17.32 o 
  -7   7  10      216.41      228.50     25.95 o 
  -6   7  10        5.24       -8.38     10.64 o 
  -5   7  10      734.95      718.26     34.58 o 
  -4   7  10       26.65       24.58     10.41 o 
  -3   7  10       41.89       44.66     12.30 o 
  -2   7  10      414.65      401.07     74.55 o 
  -1   7  10      207.31      194.52     35.39 o 
   0   7  10       37.76       32.96     11.67 o 
   1   7  10      162.82      164.93     24.12 o 
   2   7  10        7.52        7.12     13.91 o 
   3   7  10      693.10      647.22     49.55 o 
   4   7  10        0.27      -18.42     16.36 o 
   5   7  10      140.57      169.22     29.30 o 
  -7   8  10       14.01       14.13     12.61 o 
  -6   8  10      821.68      860.04     43.72 o 
  -5   8  10       32.81       39.29     12.01 o 
  -4   8  10     1028.98     1048.23    120.19 o 
  -3   8  10        5.64      -14.10     13.51 o 
  -2   8  10      336.29      342.14     46.21 o 
  -1   8  10       33.65       38.02     13.82 o 
   0   8  10      489.99      431.32     35.16 o 
   1   8  10        1.74       -8.69      9.74 o 
   2   8  10      737.94      744.62     52.13 o 
   3   8  10        0.06      -10.85     14.15 o 
   4   8  10      284.54      308.83     95.88 o 
  -6   9  10       16.95        1.74     11.54 o 
  -5   9  10      173.12      198.62     32.48 o 
  -4   9  10      156.64      158.44     36.10 o 
  -3   9  10     1099.22     1023.50    141.93 o 
  -2   9  10      173.44      170.88     47.08 o 
  -1   9  10     1128.08     1028.21     71.38 o 
   0   9  10        1.60       -0.20     10.80 o 
   1   9  10      511.12      472.24     35.12 o 
   2   9  10       11.30        9.34     30.80 o 
   3   9  10      146.07      135.89     24.05 o 
  -5  10  10        0.22      -16.93     16.46 o 
  -4  10  10      505.19      482.97     80.66 o 
  -3  10  10       24.72       20.63     16.49 o 
  -2  10  10     1501.04     1548.02    226.34 o 
  -1  10  10       85.22       94.45     20.74 o 
   0  10  10     1185.24     1124.47    103.96 o 
   1  10  10        5.73       -8.19     11.39 o 
   2  10  10      246.86      274.65     36.82 o 
   3  10  10       14.98        3.96     19.89 o 
  -4  11  10       39.54       23.93     18.65 o 
  -3  11  10      274.73      326.72     99.56 o 
  -2  11  10       26.98       31.56     30.66 o 
  -1  11  10       46.37       61.34     20.24 o 
   0  11  10       71.75       95.47     20.49 o 
   1  11  10      149.88      147.01     44.47 o 
  -2  12  10      116.81      131.84     68.82 o 
  -1  12  10       57.85       45.36     19.68 o 
  -7   0  11      412.69      399.55     49.89 o 
  -5   0  11     4350.91     4179.74    318.78 o 
  -3   0  11     1066.85     1231.80    104.76 o 
  -1   0  11     1231.18     1157.31     69.15 o 
   1   0  11     1285.38     1348.97     95.98 o 
   3   0  11     1882.14     2046.31    162.51 o 
   5   0  11      371.15      357.06     46.17 o 
  -8   1  11      304.68      352.76     66.92 o 
  -7   1  11      130.36      127.00     23.28 o 
  -6   1  11      897.57      901.37     59.66 o 
  -5   1  11      788.71      865.83     56.87 o 
  -4   1  11      447.58      495.10     37.61 o 
  -3   1  11        8.70       -6.20     13.05 o 
  -2   1  11     1255.16     1183.66     57.89 o 
  -1   1  11      425.05      381.51     20.95 o 
   0   1  11      499.41      461.10     23.92 o 
   1   1  11        0.70       -4.68      8.62 o 
   2   1  11      246.52      258.81     20.52 o 
   3   1  11        0.38        5.83     12.83 o 
   4   1  11       50.51       59.02     16.52 o 
   5   1  11       19.86       -4.95     14.97 o 
  -8   2  11        0.07        7.37     17.42 o 
  -7   2  11      467.08      442.71     59.52 o 
  -6   2  11      367.32      376.51     32.76 o 
  -5   2  11       72.38       82.92     20.21 o 
  -4   2  11       75.90       68.18     18.99 o 
  -3   2  11      777.91      815.39     52.93 o 
  -2   2  11        1.82       -1.52      9.46 o 
  -1   2  11     2340.18     2229.07    104.61 o 
   0   2  11       57.20       46.34     10.04 o 
   1   2  11     1373.54     1384.29     57.93 o 
   2   2  11       32.48       20.30     12.49 o 
   3   2  11      360.94      405.56     28.51 o 
   4   2  11       23.82       21.70     13.71 o 
   5   2  11       94.38      143.29     21.54 o 
  -8   3  11       70.27       92.57     23.96 o 
  -7   3  11        3.19      -12.09     15.23 o 
  -6   3  11       97.35       44.54     28.68 o 
  -5   3  11      776.69      883.56    116.66 o 
  -4   3  11      601.70      656.72     45.58 o 
  -3   3  11      111.68      107.26     13.46 o 
  -2   3  11      531.70      510.41     40.42 o 
  -1   3  11       39.71       35.22     12.23 o 
   0   3  11     1221.85     1209.74     69.42 o 
   1   3  11        7.85       12.22      9.23 o 
   2   3  11      318.77      339.10     26.85 o 
   3   3  11        0.21       -6.46     12.02 o 
   4   3  11      392.76      442.28     31.52 o 
   5   3  11        0.75       -9.22     14.29 o 
  -8   4  11        2.91       -6.90     16.94 o 
  -7   4  11      280.60      281.42     32.37 o 
  -6   4  11       60.14       41.34     26.72 o 
  -5   4  11     1234.14     1283.00     78.06 o 
  -4   4  11      192.88      191.30     20.46 o 
  -3   4  11     1779.55     1799.60     73.92 o 
  -2   4  11        0.89      -11.37      7.58 o 
  -1   4  11      272.46      294.04     21.42 o 
   0   4  11      160.44      150.79     14.42 o 
   1   4  11      673.91      684.75     38.84 o 
   2   4  11        0.05      -11.23     11.11 o 
   3   4  11      375.78      400.59     29.68 o 
   4   4  11       26.42        4.51     13.52 o 
   5   4  11      253.55      288.90     29.78 o 
  -7   5  11        3.15       -9.63     15.22 o 
  -6   5  11      232.08      240.73     30.56 o 
  -5   5  11        9.94       -1.88     11.79 o 
  -4   5  11      308.45      324.14     35.29 o 
  -3   5  11        4.00        2.69      8.83 o 
  -2   5  11      295.47      298.69     19.10 o 
  -1   5  11       48.97       37.57     11.45 o 
   0   5  11      305.35      331.54     32.64 o 
   1   5  11       69.64       49.14     13.94 o 
   2   5  11      396.64      402.80     28.79 o 
   3   5  11       11.40        5.17     12.63 o 
   4   5  11      182.64      249.84     43.98 o 
  -7   6  11      754.58      806.00     74.84 o 
  -6   6  11       12.45      -13.89     11.58 o 
  -5   6  11     1167.61     1252.19     81.21 o 
  -4   6  11        3.74       -5.68     11.01 o 
  -3   6  11     1645.02     1679.12    145.01 o 
  -2   6  11       84.65       87.79     12.05 o 
  -1   6  11     1715.09     1649.46    149.70 o 
   0   6  11        0.00       -7.95     12.47 o 
   1   6  11      846.26      835.31     65.59 o 
   2   6  11        0.95      -16.99     11.33 o 
   3   6  11      560.81      542.45     34.87 o 
   4   6  11        6.51        5.98     13.68 o 
  -7   7  11       19.31       19.30     15.74 o 
  -6   7  11      124.06       95.61     17.03 o 
  -5   7  11        1.14       -1.99     13.41 o 
  -4   7  11      720.06      695.93     46.87 o 
  -3   7  11       45.19       48.51     13.76 o 
  -2   7  11      553.53      531.81     32.02 o 
  -1   7  11        2.86       -0.55     10.54 o 
   0   7  11      382.21      363.96     73.77 o 
   1   7  11        3.14      -10.73     13.84 o 
   2   7  11      122.16      118.76     35.51 o 
   3   7  11       47.39       29.61     15.01 o 
   4   7  11      185.39      223.52     50.09 o 
  -6   8  11        9.92       -1.51     11.65 o 
  -5   8  11      281.46      324.27     27.91 o 
  -4   8  11        0.41      -11.46     11.11 o 
  -3   8  11     1067.62     1097.27    147.04 o 
  -2   8  11      323.68      324.23     50.48 o 
  -1   8  11      399.06      367.23     40.28 o 
   0   8  11       15.03        0.80     13.91 o 
   1   8  11      384.98      414.64     48.31 o 
   2   8  11        9.28        5.28     24.36 o 
   3   8  11       91.73      122.89     43.07 o 
  -5   9  11        0.65       -4.88     15.54 o 
  -4   9  11       44.16       53.63     19.98 o 
  -3   9  11       14.11        0.66     15.82 o 
  -2   9  11      261.26      314.35     73.85 o 
  -1   9  11       22.05       20.24     17.80 o 
   0   9  11      298.51      302.63     26.14 o 
   1   9  11        7.80       -4.84     15.79 o 
   2   9  11      532.87      521.74     42.08 o 
  -4  10  11       10.40        2.82     16.76 o 
  -3  10  11      303.33      291.49     72.17 o 
  -2  10  11       30.72       44.45     19.27 o 
  -1  10  11      461.99      431.11     37.09 o 
   0  10  11      159.41      139.35     25.18 o 
   1  10  11      435.38      394.18     53.27 o 
  -2  11  11      262.14      312.74     60.56 o 
  -1  11  11        2.61        2.48     17.84 o 
   0  11  11      102.13       75.34     37.57 o 
  -8   0  12      216.19      223.11     47.49 o 
  -6   0  12      594.11      604.52     64.39 o 
  -4   0  12     1739.44     1761.23    145.73 o 
  -2   0  12     1339.49     1428.97    109.53 o 
   0   0  12     1980.74     1894.31    206.47 o 
   2   0  12      630.84      662.33     47.73 o 
   4   0  12      106.23      156.79     37.17 o 
  -8   1  12       25.58       36.23     20.18 o 
  -7   1  12      253.98      298.12     35.10 o 
  -6   1  12        3.25       -5.08     14.78 o 
  -5   1  12      207.17      235.28     29.83 o 
  -4   1  12       34.66       15.04     17.99 o 
  -3   1  12      517.32      572.28     59.11 o 
  -2   1  12       35.38       40.52     13.08 o 
  -1   1  12      172.70      170.97     16.22 o 
   0   1  12       12.23       11.87      8.91 o 
   1   1  12      204.76      205.86     18.05 o 
   2   1  12        5.58       11.19     11.16 o 
   3   1  12      148.61      156.43     21.96 o 
   4   1  12      443.49      399.58     35.97 o 
  -7   2  12       15.29      -15.50     17.37 o 
  -6   2  12      687.39      653.92     68.07 o 
  -5   2  12      102.31      106.10     23.36 o 
  -4   2  12      588.97      631.88     45.95 o 
  -3   2  12        5.09      -11.13     19.40 o 
  -2   2  12      593.49      566.51     33.10 o 
  -1   2  12      101.45      104.99     13.10 o 
   0   2  12      887.98      861.83     39.05 o 
   1   2  12       16.82        5.64      9.62 o 
   2   2  12      756.94      848.34     46.92 o 
   3   2  12        0.73      -14.98     13.09 o 
   4   2  12      430.22      421.37     32.17 o 
  -7   3  12      265.95      241.79     32.06 o 
  -6   3  12       30.44       19.14     17.28 o 
  -5   3  12      903.81      975.62     91.69 o 
  -4   3  12      333.27      380.86     57.59 o 
  -3   3  12      719.15      754.65     41.78 o 
  -2   3  12       53.39       50.92     13.69 o 
  -1   3  12      533.65      462.84     34.22 o 
   0   3  12      148.99      159.68     15.80 o 
   1   3  12      378.72      373.95     26.70 o 
   2   3  12       50.50       56.45     14.83 o 
   3   3  12      373.71      407.60     29.39 o 
   4   3  12       50.24       54.16     17.18 o 
  -7   4  12        0.14       -8.68     17.82 o 
  -6   4  12      484.53      505.29     49.43 o 
  -5   4  12        0.12      -14.12     15.72 o 
  -4   4  12      714.86      683.45     75.98 o 
  -3   4  12        9.79       -6.85      9.14 o 
  -2   4  12     1022.64      948.66     48.96 o 
  -1   4  12       22.22        8.66      9.59 o 
   0   4  12      641.65      649.14     37.55 o 
   1   4  12       23.47        9.33     12.45 o 
   2   4  12      407.86      423.90     29.55 o 
   3   4  12        9.90      -10.21     13.61 o 
   4   4  12      132.24      140.75     21.88 o 
  -7   5  12      113.25      126.11     25.38 o 
  -6   5  12        0.13        7.35     17.36 o 
  -5   5  12        2.42      -17.88     19.00 o 
  -4   5  12       45.59       53.73     15.49 o 
  -3   5  12      384.86      389.79     23.10 o 
  -2   5  12        6.35        1.35     10.39 o 
  -1   5  12      656.45      571.95     64.78 o 
   0   5  12       61.96       19.30     16.09 o 
   1   5  12      247.71      260.62     25.39 o 
   2   5  12       35.39       36.88     14.49 o 
   3   5  12       87.73      105.07     18.82 o 
   4   5  12        0.08      -22.79     15.19 o 
  -6   6  12      559.97      517.89    108.13 o 
  -5   6  12       23.49       16.06     13.22 o 
  -4   6  12      783.86      786.95     43.70 o 
  -3   6  12       36.06       40.90     13.98 o 
  -2   6  12      952.93      929.82     60.55 o 
  -1   6  12       38.58       36.29     16.63 o 
   0   6  12      760.96      681.32     93.82 o 
   1   6  12       22.99        0.44     15.71 o 
   2   6  12      266.61      271.78     27.28 o 
   3   6  12        0.90       -3.53     13.51 o 
  -6   7  12       45.24       45.43     16.11 o 
  -5   7  12      294.76      289.54     37.75 o 
  -4   7  12        1.82       -1.68     15.79 o 
  -3   7  12      240.57      235.47     36.13 o 
  -2   7  12        2.74       -6.58     13.34 o 
  -1   7  12      241.43      246.25     29.62 o 
   0   7  12        9.95       -5.28     14.34 o 
   1   7  12      422.17      435.40     36.91 o 
   2   7  12        0.80      -23.39     15.60 o 
   3   7  12      172.69      198.28     40.70 o 
  -5   8  12        7.05       -1.48     13.83 o 
  -4   8  12      427.91      458.99     44.48 o 
  -3   8  12       31.47       28.04     24.11 o 
  -2   8  12      419.99      410.52     57.80 o 
  -1   8  12      142.00      142.95     41.30 o 
   0   8  12      156.29      154.19     34.60 o 
   1   8  12        0.03      -19.81     16.74 o 
   2   8  12      191.17      214.84     30.72 o 
  -4   9  12       85.17       65.64     21.58 o 
  -3   9  12      155.11      152.83     26.58 o 
  -2   9  12        2.45       -1.37     17.47 o 
  -1   9  12      885.42     1017.65     96.82 o 
   0   9  12        0.60        5.46     16.47 o 
   1   9  12       71.16       42.26     20.57 o 
  -2  10  12      274.02      309.72     78.92 o 
  -1  10  12       46.70       59.06     21.78 o 
  -7   0  13      181.03      148.76     42.11 o 
  -5   0  13     1207.72     1215.94    109.70 o 
  -3   0  13      996.19     1051.32     94.36 o 
  -1   0  13     1153.49     1128.22     69.71 o 
   1   0  13      614.01      639.08     48.57 o 
   3   0  13      648.78      636.65     69.26 o 
  -7   1  13        6.65      -13.30     17.20 o 
  -6   1  13      120.92       94.13     23.50 o 
  -5   1  13       37.75       22.86     26.12 o 
  -4   1  13      486.26      554.01     61.44 o 
  -3   1  13       75.41       70.80     19.71 o 
  -2   1  13      230.97      230.51     22.48 o 
  -1   1  13        3.45        2.72      9.45 o 
   0   1  13      207.06      198.42     17.91 o 
   1   1  13        9.68        6.00     10.70 o 
   2   1  13      197.42      228.09     24.89 o 
   3   1  13       91.23       74.16     18.96 o 
  -7   2  13      280.87      302.33     35.73 o 
  -6   2  13        4.78       11.12     18.12 o 
  -5   2  13      228.49      270.45     38.23 o 
  -4   2  13      287.39      326.01     45.81 o 
  -3   2  13      839.40      821.89     55.00 o 
  -2   2  13       21.02        8.35     11.66 o 
  -1   2  13     1092.72      987.09     44.13 o 
   0   2  13       84.34       65.05     12.39 o 
   1   2  13      349.03      361.61     27.22 o 
   2   2  13       35.93       21.87     14.47 o 
   3   2  13       94.40      151.13     22.33 o 
  -7   3  13        1.08      -25.26     16.84 o 
  -6   3  13      178.24      196.30     51.35 o 
  -5   3  13        8.20       -5.80     17.68 o 
  -4   3  13      347.82      382.76     36.23 o 
  -3   3  13       64.74       46.56     15.24 o 
  -2   3  13      264.55      293.33     25.36 o 
  -1   3  13        3.29       -5.93     10.84 o 
   0   3  13      223.31      239.62     23.16 o 
   1   3  13       16.89       10.88     13.35 o 
   2   3  13      193.00      185.95     23.85 o 
   3   3  13        0.01      -21.35     14.23 o 
  -6   4  13        0.00       -5.60     16.91 o 
  -5   4  13      826.98      774.25     55.25 o 
  -4   4  13       15.29       31.16     18.46 o 
  -3   4  13      411.38      400.09     28.21 o 
  -2   4  13        5.43       18.98     12.17 o 
  -1   4  13      321.14      325.54     31.39 o 
   0   4  13      149.72      135.38     23.77 o 
   1   4  13      347.21      362.89     30.44 o 
   2   4  13        0.03       -7.98     13.44 o 
   3   4  13      206.80      218.36     25.52 o 
  -6   5  13      209.95      178.77     52.01 o 
  -5   5  13       80.71       93.90     23.57 o 
  -4   5  13      108.31       92.67     19.42 o 
  -3   5  13        5.96        1.58     13.05 o 
  -2   5  13      384.98      374.57     33.62 o 
  -1   5  13        0.00       12.34     14.78 o 
   0   5  13      248.84      255.84     31.06 o 
   1   5  13       17.70       14.35     13.56 o 
   2   5  13      226.86      255.86     26.62 o 
  -5   6  13      333.92      381.55     31.60 o 
  -4   6  13       31.21       24.13     15.49 o 
  -3   6  13      390.43      411.34     60.46 o 
  -2   6  13        1.42      -12.86     14.51 o 
  -1   6  13      773.81      715.23     61.22 o 
   0   6  13        0.75      -12.92     14.90 o 
   1   6  13      412.29      405.10     37.96 o 
   2   6  13        5.42       -3.32     17.22 o 
  -5   7  13       32.26       20.54     14.85 o 
  -4   7  13      283.55      348.48     59.98 o 
  -3   7  13        0.08      -34.04     22.69 o 
  -2   7  13      416.02      512.90     60.09 o 
  -1   7  13       74.77       36.22     17.31 o 
   0   7  13      323.27      337.22     55.02 o 
   1   7  13       11.24       26.27     19.78 o 
  -4   8  13       50.82       41.13     21.60 o 
  -3   8  13      230.03      255.49     45.52 o 
  -2   8  13      123.84      103.75     34.97 o 
  -1   8  13      100.58      111.06     35.40 o 
   0   8  13       30.84       28.64     23.63 o 
  -4   0  14      910.54     1020.26     95.50 o 
  -2   0  14      791.95      797.61     54.42 o 
   0   0  14      131.91      148.33     33.80 o 
   2   0  14      245.29      261.16     46.43 o 
  -6   1  14       21.65       24.05     20.82 o 
  -5   1  14        4.45       38.42     24.66 o 
  -4   1  14      852.66      824.39     57.65 o 
  -3   1  14       84.09       69.32     28.68 o 
  -2   1  14       17.52       28.35     15.62 o 
  -1   1  14      150.77      150.68     16.91 o 
   0   1  14       56.80       64.26     12.61 o 
   1   1  14      274.71      279.03     37.51 o 
   2   1  14        0.44      -13.73     13.45 o 
  -6   2  14      223.54      237.56     48.31 o 
  -5   2  14        1.12      -29.91     31.38 o 
  -4   2  14      141.19      149.48     65.80 o 
  -3   2  14       34.78       36.90     19.74 o 
  -2   2  14      916.08      875.14     51.43 o 
  -1   2  14       31.40       33.10     11.58 o 
   0   2  14      493.47      421.30     29.32 o 
   1   2  14        6.59        3.16     13.88 o 
   2   2  14      215.09      227.82     25.92 o 
  -6   3  14        7.00       -6.04     20.40 o 
  -5   3  14      756.63      785.11     84.72 o 
  -4   3  14      191.02      186.24     29.63 o 
  -3   3  14      468.80      453.44     31.11 o 
  -2   3  14       16.75       21.34     13.14 o 
  -1   3  14      296.12      313.39     60.74 o 
   0   3  14       72.02       41.42     16.43 o 
   1   3  14      181.92      219.84     50.13 o 
   2   3  14        0.92       -3.59     18.39 o 
  -5   4  14        0.67       -5.32     17.73 o 
  -4   4  14      810.73      760.37     53.79 o 
  -3   4  14       13.05       -2.91     12.80 o 
  -2   4  14      255.14      250.96     80.80 o 
  -1   4  14       12.89       19.38     16.96 o 
   0   4  14      351.89      336.72     36.76 o 
   1   4  14       53.36       23.94     16.02 o 
  -5   5  14       81.70       88.35     25.64 o 
  -4   5  14        5.17       23.15     19.95 o 
  -3   5  14      136.60      151.50     28.64 o 
  -2   5  14       15.05       -1.92     22.86 o 
  -1   5  14      337.20      307.10     34.32 o 
   0   5  14      104.68      108.89     24.05 o 
   1   5  14      102.69       99.66     23.96 o 
  -4   6  14      244.10      295.76     50.42 o 
  -3   6  14       14.97      -32.70     29.36 o 
  -2   6  14      155.69      156.27     27.05 o 
  -1   6  14        2.19      -11.82     19.79 o 
   0   6  14      247.08      235.95     31.44 o 
  -2   7  14        3.53       -9.50     25.59 o 
  -1   7  14       12.58        1.50     18.28 o 
  -5   0  15      476.61      460.20     58.57 o 
  -3   0  15      196.44      191.09     38.76 o 
  -1   0  15      350.17      310.93     33.68 o 
   1   0  15       85.90      100.21     45.42 o 
  -4   1  15      216.48      256.81     33.23 o 
  -3   1  15       26.71       26.90     17.29 o 
  -2   1  15      143.47      177.91     21.81 o 
  -1   1  15       21.47       22.73     12.89 o 
   0   1  15      291.97      288.31     23.25 o 
   1   1  15        8.33       -2.93     16.15 o 
  -4   2  15        1.42       -5.07     19.45 o 
  -3   2  15      229.89      194.61     27.92 o 
  -2   2  15        0.00       11.54     14.78 o 
  -1   2  15      211.31      230.64     22.98 o 
   0   2  15        1.40       -5.93     14.27 o 
  -4   3  15       24.68       36.13     22.59 o 
  -3   3  15       62.76       98.60     22.93 o 
  -2   3  15      231.66      218.21     23.95 o 
  -1   3  15       47.66       22.95     17.85 o 
   0   3  15      107.53      114.33     19.39 o 
  -3   4  15      667.05      632.32     39.26 o 
  -2   4  15       24.15       34.70     20.19 o 
  -1   4  15      213.34      185.95     28.33 o 
                                                 
